# Supplementary material for: EEG difference in the Higuchi fractal dimension of wakefulness and sleep from birth to adolescence
Source: PLoS One. 2025 Oct 13;20(10):e0333903. doi: 10.1371/journal.pone.0333903 (PMC12517535; doi:10.1371/journal.pone.0333903)
Supplement: S1 File — The dataset1.csv is provided as supporting information and contains the average HFD values computed for each of the 10 electrodes and each subject during both wakefulness and sleep. Where no values were available, the dataset includes NaN entries. In addition to the HFD values for each electrode, the dataset includes the subject identifier, sleep/wakefulness state, and age expressed in weeks of life. These data were used to generate Figs 4 and 5 and are the inputs for the statistical analysis. (ZIP) [file pone.0333903.s001.zip › dataset1.csv]

weeks	state	ID	FP1	FP2	C3	C4	O1	O2	T3	T4	FZ	CZ
0.142857142857143	wakefulness	1	1.17058462640976	1.18711857839324	1.13304081924527	1.13262856983256	1.23000922711555	1.21202610782787	1.12242033054657	1.13705119662557	1.13269151295737	1.13832978727439
0.285714285714286	wakefulness	2	1.3059050537406	1.3018522267916	1.20268780729496	1.19810073365855	1.19307362850281	1.19546100595542	1.30336712343116	1.24134402787342	1.16356647503165	1.19583731085606
0.428571428571429	wakefulness	3	1.22311786514525	1.23172562397807	1.1821834333556	1.19128044344458	1.20378219082602	1.19034149667828	1.30232302487564	1.21229618239683	1.16328580725895	1.14852833296624
0.571428571428571	wakefulness	4	1.21790295702818	1.31469214981766	1.14621593435103	1.15429480375512	1.16303778968471	1.17522608133439	1.32087314462459	1.24934702874785	1.10321469994098	1.14753627332864
0.714285714285714	wakefulness	5	1.5008513865925	1.42174414908472	1.19484360574699	1.19861381259698	1.22130641930916	1.2279885423721	1.25266016187218	1.25367841070399	1.37787996426367	1.16472140426232
0.857142857142857	wakefulness	6	1.14877578683239	1.21508127762713	1.13619478797051	1.1437488721374	1.13596103252198	1.13639982418748	1.19680008074569	1.17050728597306	1.11771146923526	1.10965764083853
1	wakefulness	7	1.31090161991368	1.40285765918933	1.17694290940314	1.17391398178954	1.16504965432196	1.18449737549742	1.24202251622382	1.29459286172535	1.13943796413589	1.15829055602824
1.14285714285714	wakefulness	8	1.33852114083195	1.20856427519471	1.12973374779114	1.12370352077869	1.14342778363692	1.13705523504182	1.16702040515569	1.18109430948477	1.08743139006965	1.10974860373537
1.28571428571429	wakefulness	9	1.24036685371118	1.18623388909006	1.17908886337876	1.17118137961196	1.20104857868475	1.1810506364713	1.32051091749895	1.32233623614801	1.13517924397554	1.15624115396196
1.28571428571429	wakefulness	10	1.14828893877669	1.16468027300576	1.13116499174613	1.16500262540866	1.14341699307483	1.14975931284702	1.21479398939222	1.21787641977552	1.1600835126172	1.14142125244475
1.57142857142857	wakefulness	11	1.32257550004675	1.26985354083321	1.17565736709094	1.20297900582127	1.19040988768258	1.2065583325998	1.30470488698941	1.39997298071185	1.25804993132856	1.15482054901646
1.71428571428571	wakefulness	12	1.41592934112932	1.46874585296619	1.27718697506949	1.29129447534827	1.27790055585098	1.2781919541641	1.38765881588788	1.44644783366511	1.22487044422616	1.27930338130042
1.85714285714286	wakefulness	13	1.3059050537406	1.3018522267916	1.20268780729496	1.19810073365855	1.19307362850281	1.19546100595542	1.30336712343116	1.24134402787342	1.16356647503165	1.19583731085606
1.85714285714286	wakefulness	14	1.18201920463934	1.18749629129485	1.17761887421462	1.27932764806894	1.18956307400401	NA	1.23036886889513	1.18270440981857	NA	NA
2	wakefulness	15	1.2160317861811	1.16916826602302	1.14647318938181	1.16391923260883	1.15540075519309	1.16006369793302	1.25217348608693	1.2702329173099	1.14815861018164	1.13113533509106
2.14285714285714	wakefulness	16	1.16507252891958	1.23196269806509	1.16685821840659	1.18513726573066	1.20468258340697	1.16494080488578	1.22493589632421	1.25894352082444	1.15626145770349	1.11817185037558
2.28571428571429	wakefulness	17	1.21200145392088	1.28549225646334	1.20576224535513	1.17781234784516	1.22099866118086	1.21854135156092	1.32379904000911	1.3705593182651	NA	1.14934737016761
1	wakefulness	18	1.19056850007607	1.18815770130522	1.18014784512666	1.16861900531894	1.18072559765804	1.17344121784535	1.23653047638695	1.23496877455197	1.13963257137189	1.12654039113944
1	wakefulness	19	1.27017713182525	1.26078115039525	1.18313026915105	1.21536527591812	1.17603531506907	1.18433766170849	1.24413380461265	1.27819169561194	1.14594525572779	1.16041044803242
4	wakefulness	20	1.28179348755203	1.385097547946	1.23090544368873	1.23635660654708	1.18804339295997	1.20923295557196	1.36948730986394	1.35141860323191	1.18874536224611	1.23155571419417
4	wakefulness	21	1.19304261822964	1.18108211914576	1.16313162507458	1.17276843732801	1.14322153494646	1.13056902119866	1.18958664900477	1.25108167744901	1.14472953005306	1.13311224216152
5	wakefulness	22	1.28647794429013	1.36767272788613	1.20855065102297	1.18139046094718	1.192532365202	1.20034890871419	1.36708879472447	1.20813372824907	1.18883463131971	1.13979854543766
5	wakefulness	23	NA	NA	NA	NA	NA	NA	NA	NA	NA	NA
5	wakefulness	24	1.24081687307098	1.20959040472185	1.15895974909646	1.16997649765967	1.13909819276176	1.14386935487538	1.16850596171596	1.29027950714966	1.15368945970109	1.12348360497197
8	wakefulness	25	NA	NA	NA	NA	NA	NA	NA	NA	NA	NA
8	wakefulness	26	1.19572961961539	1.19629850589686	1.17480162406807	1.19141109165639	1.18734780657496	1.16934594251443	1.20836732492037	1.19576256155232	1.1363470438532	1.1398624771101
9	wakefulness	27	1.28514772116591	1.27930030500464	1.26716906387348	1.271836411476	1.20843119654644	1.2074309186388	1.33916736474716	1.26249608858099	1.17388032412394	1.1678452011293
4.3	wakefulness	28	1.21990196558829	1.21172703201464	1.15251175972374	1.16276438904995	1.16121555229171	1.15763724180824	1.21036925064834	1.21732186639675	1.16256126299573	1.14285862127248
4.3	wakefulness	29	1.16899062451739	1.18382552928108	1.17524917318303	1.16909323566352	1.19733176544085	1.18204460883456	1.2195398830508	1.23060525489905	1.16337544328542	1.15666554977085
6.45	wakefulness	30	1.47230326341946	1.43006086400731	1.20252890577939	1.23189205085937	1.22987852896795	1.39926911569001	1.32623531683017	1.21614720073208	1.36051375661894	1.24026771449412
8.6	wakefulness	31	1.2396699323513	1.23062853035053	1.22221557183308	1.19558004783207	1.18321057810009	1.19697370075872	1.28648645161507	1.21678776618439	1.20382885245967	1.20471049937049
8.6	wakefulness	32	1.51896937211807	1.45538823219551	1.35257580646705	1.32243129394915	1.30123253361288	1.27345737556082	1.52628154697726	1.46958963087499	1.29197102055614	1.31093435848633
8.6	wakefulness	33	1.21920689999477	1.2064060145922	1.18952915183187	1.18828735030787	1.16975131621708	1.17495868079646	1.18556699731203	1.2221862752806	1.17295837782219	1.1385959544408
10.75	wakefulness	34	1.45076174095675	1.40740933846236	1.19725518225992	1.16107633505101	1.1456492846209	1.14833474747084	1.37645787651935	1.35877286840494	1.15843268932819	1.16462474336411
12.9	wakefulness	35	1.3863649322681	1.3205812254707	1.26124358250679	1.2576939254024	1.29466250598227	1.27231567842387	1.36281984359177	1.37281556667253	1.29752477565129	1.25987854040805
15.05	wakefulness	36	NA	NA	NA	NA	NA	NA	NA	NA	NA	NA
15.05	wakefulness	37	1.30979260885473	1.30896325713504	1.24433826005665	1.20186986303272	1.16451125500961	1.16699894752357	1.44598292463297	1.34878814711768	1.20933066612323	1.20806004347121
17.2	wakefulness	38	1.52799087980839	1.52709454514748	1.47707853207504	1.47721004197814	1.4647558682234	1.47146622676942	1.52255913260565	1.49475331648074	1.50889360398032	1.50441374886167
17.2	wakefulness	39	1.44818470185216	1.49877506501581	1.34734080922186	1.3654151468067	1.3003761228543	1.32210896849438	1.50144737879054	1.46697103735158	1.37330665460701	1.30879412999876
19.35	wakefulness	40	NA	NA	NA	NA	NA	NA	NA	NA	NA	NA
21.5	wakefulness	41	1.53718282467917	1.50946646311632	1.27921252059045	1.32555617380993	1.30070175408567	1.31388932424247	1.49726065087838	1.56909063690613	1.36479446135233	1.25195618884906
23.65	wakefulness	42	1.29779017509074	1.26349204725147	1.17706108842409	1.20540580625075	1.15982321173144	1.16544700457762	1.16680367763338	1.17904604092943	1.2504277013909	1.20784441692016
23.65	wakefulness	43	1.34657074179496	1.38883931635972	1.24238096934719	1.23970116312438	1.21257971903816	1.20719282254324	1.37873081563654	1.3387560134932	1.37041606933391	1.23049179115188
25.8	wakefulness	44	1.54491463382947	1.53305860156055	1.32728009210791	1.32526814966002	1.3334110512702	1.33782982333236	1.46795138045199	1.39542087989563	1.40100692128769	1.28339648000991
27.95	wakefulness	45	1.29887419822745	1.31541385942458	1.20759785199733	1.22711695483457	1.20129093775565	1.20949330543045	1.25177674958524	1.26675215716279	1.20171382792305	1.19315329119226
27.95	wakefulness	46	1.3792234832143	1.36571871052472	1.2772002890897	1.36572223333616	1.25039853103426	1.21256832818137	1.38102750990501	1.36173995241229	1.36087788937641	1.33861726721152
30.1	wakefulness	47	1.46064892428888	1.53766905622847	1.41040725034231	1.44602978570612	1.39482830430511	1.35925102309205	1.48215689175226	1.52601389300396	1.41586217387548	1.39524770396074
32.25	wakefulness	48	1.36341613296527	1.408963896057	1.254441676588	1.26014858846789	1.21983098839927	1.22802984500214	1.26373739660911	1.27012328395162	1.29630700522715	1.21501372771745
32.25	wakefulness	49	1.43965491857152	1.46298499775508	1.413008238464	1.39884267275544	1.3325004000851	1.30782956662743	1.46300952855237	1.43187808896092	1.43065958429348	1.38852348296061
34.4	wakefulness	50	1.52799087980839	1.52709454514748	1.47707853207504	1.47721004197814	1.4647558682234	1.47146622676942	1.52255913260565	1.49475331648074	1.50889360398032	1.50441374886167
34.4	wakefulness	51	1.46064892428888	1.53766905622847	1.41040725034231	1.44602978570612	1.39482830430511	1.35925102309205	1.48215689175226	1.52601389300396	1.41586217387548	1.39524770396074
36.55	wakefulness	52	1.51810843963792	1.44932600901891	1.25203171342517	1.26604032898358	1.29830332728785	1.28176795672789	1.37744771380999	1.50329754932649	1.26921443135823	1.25140218251931
38.7	wakefulness	53	1.29887419822745	1.31541385942458	1.20759785199733	1.22711695483457	1.20129093775565	1.20949330543045	1.25177674958524	1.26675215716279	1.20171382792305	1.19315329119226
38.7	wakefulness	54	NA	NA	NA	NA	NA	NA	NA	NA	NA	NA
40.85	wakefulness	55	1.44122806257838	1.40610043173193	1.35242077880423	1.36195590040683	1.34605814322858	1.317897142162	1.529504006214	1.44650269504002	1.34072254958308	1.32170803656453
43	wakefulness	56	1.50747759864996	1.51605185805607	1.29091591686415	1.30368499692449	1.21405926010909	1.20651371184756	1.44744327897854	1.48422599606446	1.34636234538976	1.22830752305644
43	wakefulness	57	1.42806669113237	1.39231544413117	1.26030965381955	1.26683887150092	1.20341933952554	1.21690491014434	1.40960549197972	1.39499577653205	1.29403210213054	1.18679868077702
43	wakefulness	58	1.48343405324949	1.44225065839334	1.31510180362875	1.32279493532223	1.29134007424941	1.28457186940802	1.32085264138013	1.3259476186453	1.31939505162867	1.28805293998542
47.3	wakefulness	59	1.37132029767156	1.4145444673196	1.30836118604884	1.32648220664172	1.24395999062711	1.23292233928134	1.42182396733185	1.55379543294668	1.31243962300905	1.27528503817954
47.3	wakefulness	60	NA	NA	NA	NA	NA	NA	NA	NA	NA	NA
47.3	wakefulness	61	1.38476870150917	1.34967143290427	1.34584579966695	1.30457668481353	1.41170682254464	1.44959624756514	1.56646622687583	1.51313458666878	1.25886504900381	1.29201773051575
51.6	wakefulness	62	NA	NA	NA	NA	NA	NA	NA	NA	NA	NA
51.6	wakefulness	63	NA	NA	NA	NA	NA	NA	NA	NA	NA	NA
0.142857142857143	sleep	1	1.32295956675484	1.38875697462727	1.14650084058181	1.14755509571483	1.23058683241956	1.17852011663243	1.16426838728802	1.22719504004986	1.15755796169996	1.15314132824571
0.285714285714286	sleep	2	1.1585360671382	1.12143715230929	1.09663658773218	1.12461430062233	1.10948829170898	1.12422037067805	1.17756654701562	1.12815903678148	1.0751223926609	1.10794943581709
0.428571428571429	sleep	3	1.12299732938773	1.11643121403601	1.10414191761393	1.1141357432665	1.1160791486338	1.12269246733828	1.1183547806423	1.12623147641157	1.10694981415778	1.08726529362866
0.571428571428571	sleep	4	1.14062552124928	1.16077845813358	1.1107603397172	1.09356676775712	1.09660268760134	1.12281612937225	1.14878269363562	1.11005324258493	1.08221879785369	1.08861387978788
0.714285714285714	sleep	5	1.1493751167213	1.14132018579337	1.12526217739129	1.12908680891076	1.1588422195553	NA	1.13201307754474	1.1335176147317	1.23734108023623	1.13215822881196
0.857142857142857	sleep	6	1.15937865306473	1.15471571062927	1.10515110093812	1.12689461216029	1.11967121763482	1.12069020321735	1.1682820651946	1.22557321514841	1.10192875781686	1.09882820630738
1	sleep	7	1.2526535721616	1.13697868471933	1.12524617974386	1.13214834545043	1.14323721971133	1.14613447429309	1.1390944147313	1.13582766956047	1.11048971048731	1.13766233577687
1.14285714285714	sleep	8	1.12407421269107	1.08429560208544	1.09701188717153	1.10021796082985	1.12888318997951	1.10890170402457	1.11373371035764	1.11841294677499	1.06265625045779	1.08818236253078
1.28571428571429	sleep	9	1.17237979669165	1.13566103031283	1.14590919134854	1.16885706469102	1.13837492575022	1.14866287452306	1.17970234673865	1.47632983584579	1.13319708770112	1.1379776167349
1.28571428571429	sleep	10	1.10956553853541	1.09180760197265	1.08503373455066	1.10212402819586	1.08685338425857	1.09935636068838	1.11773257149972	1.09041869148511	1.08710794531447	1.10167618608752
1.57142857142857	sleep	11	1.11906358139518	1.12643544693675	1.10543128870439	1.10949472128134	1.14977755270004	1.18737064947333	1.1649804353401	1.25365477004016	1.09506266598173	1.10846769932265
1.71428571428571	sleep	12	1.13047962632055	1.31002962889354	1.16295854533015	1.15743403910156	1.17725469679058	1.19810783157212	1.20698755364308	1.21936119223755	1.15230156646959	1.15641700641451
1.85714285714286	sleep	13	1.1585360671382	1.12143715230929	1.09663658773218	1.12461430062233	1.10948829170898	1.12422037067805	1.17756654701562	1.12815903678148	1.0751223926609	1.10794943581709
1.85714285714286	sleep	14	1.21442485493996	1.1968307719032	1.16069724586413	1.326075381216	1.2033096139264	NA	1.44635513837719	1.20163566190225	NA	NA
2	sleep	15	NA	NA	NA	NA	NA	NA	NA	NA	NA	NA
2.14285714285714	sleep	16	1.10300248786865	1.15367711536128	1.11375736121041	1.12105438296758	1.10985531884787	1.10288192412276	1.10405700922371	1.35221670499967	1.10712131610252	1.08689964947126
2.28571428571429	sleep	17	1.10937345566334	1.12511455896355	1.11938843249149	1.07144311865645	1.11291675978717	1.11877396067132	1.12281660464799	1.09840967672565	NA	1.13977122083861
1	sleep	18	1.08647752008304	1.10514613911634	1.11481683623359	1.10222024372999	1.11259125113829	1.10860010195585	1.12491844056277	1.14805613957562	1.09407325303977	1.0647160938211
1	sleep	19	1.14523345470586	1.12290444878106	1.13925453259975	1.14343621923309	1.12806218276866	1.13793405789463	1.1253552507553	1.13444836691414	1.12240305527452	1.12812938106704
4	sleep	20	1.09441153587645	1.08484558487003	1.10904307057647	1.11123934272784	1.09614790248382	1.0925109281563	1.12131310212014	1.12678438836714	1.07976844261378	1.09897706223613
4	sleep	21	1.08761277327133	1.0942048745144	1.07519031342749	1.09139763473487	1.08400472095772	1.0746705675831	1.076023222612	1.08897358380063	1.07293846138699	1.07029095376178
5	sleep	22	1.07049927871304	1.07134496111986	1.10548379369334	1.0826440616525	1.10001351477834	1.09537591512373	1.06656817715824	1.07977888705066	1.06142794269016	1.05888041880194
5	sleep	23	1.06656505636225	1.08182795180228	1.08826117871046	1.10833558043412	1.09528892867912	1.09590995989733	1.091231712046	1.09646904651337	1.07317057000978	1.07461428820101
5	sleep	24	1.0710667753627	1.08934672266261	1.095412635474	1.1052913314766	1.10067818917125	1.09306456400008	1.08231731608024	1.10977884198543	1.07568729825508	1.07733597340336
8	sleep	25	1.14380531274282	1.14116512644149	1.08979315810728	1.08475303895142	1.09663762751343	1.08913853280246	1.08798126344619	1.08795447233943	1.13205522831547	1.08352557869142
8	sleep	26	1.08129228050247	1.08693130341262	1.09550059159254	1.11113689150577	1.09663894482986	1.10099958659754	1.09076310968953	1.09229878156741	1.07235573934838	1.08080231725153
9	sleep	27	1.1352057932311	1.10065634594641	1.13934600883525	1.13187482815655	1.12194230949068	1.11069270727228	1.19015369383981	1.11905400154243	1.09580953051938	1.1156343354575
4.3	sleep	28	1.12612511172797	1.14069273686991	1.07127211243805	1.08334502130776	1.08375751632188	1.08882042495831	1.0878377024302	1.09750836112326	1.07380169703732	1.0677894759498
4.3	sleep	29	NA	NA	NA	NA	NA	NA	NA	NA	NA	NA
6.45	sleep	30	1.40171833563879	1.34990301411243	1.16313430806433	1.20827074198337	1.17080439332381	1.31667901345322	1.22662381920761	1.17883726399803	1.34039086114928	1.19316189355741
8.6	sleep	31	1.15062157032438	1.17834052972316	1.17013396735247	1.15850752672996	1.13797225336983	1.14094470397115	1.14711171463168	1.14419727246959	1.18472143010579	1.15777558726323
8.6	sleep	32	1.12648695519275	1.13967115793802	1.15997616239885	1.14968668095338	1.14647244227997	1.14340443645348	1.15448944220566	1.13181020231697	1.15745579763778	1.16116136573371
8.6	sleep	33	1.15515140366486	1.12091517938989	1.08117943125264	1.08411637536463	1.09485609499202	1.0881656561893	1.09408629881624	1.11226027882893	1.05398298327069	1.05898505372097
10.75	sleep	34	1.38939302973573	1.18005110720975	1.11480365162485	1.10155006679796	1.14362796258711	1.13040218076952	1.1428193270671	1.11593530891856	1.10596872947261	1.11582610743572
12.9	sleep	35	NA	NA	NA	NA	NA	NA	NA	NA	NA	NA
15.05	sleep	36	1.10445916489317	1.10073438774261	1.10275619181042	1.10166094886087	1.10069218661054	1.09852186294897	1.10144014967645	1.10136728083886	1.0981985173486	1.10091937408481
15.05	sleep	37	NA	NA	NA	NA	NA	NA	NA	NA	NA	NA
17.2	sleep	38	NA	NA	NA	NA	NA	NA	NA	NA	NA	NA
17.2	sleep	39	1.18014774136531	1.16418391357469	1.14100717788864	1.15814934404304	1.14431086357463	1.1527910444033	1.1371520633572	1.14755056143705	1.15693037741265	1.12054882749586
19.35	sleep	40	1.37238891356669	1.26470045856331	1.17892273151732	1.17733051148035	1.18579045582362	1.19282903995227	1.19104263427316	1.25117835861891	1.22021938885882	1.17178738671572
21.5	sleep	41	NA	NA	NA	NA	NA	NA	NA	NA	NA	NA
23.65	sleep	42	1.24527154988142	1.17207055898333	1.1872642833069	1.17648094529436	1.16860430112376	1.18329677006505	1.18625301222711	1.16919045983138	1.16624258383352	1.15827102389744
23.65	sleep	43	1.1781528733876	1.22173507971314	1.12027612585599	1.12718006568951	1.14499852275843	1.13639435849548	1.13349788748909	1.1332911259971	1.1380468879041	1.10429147495885
25.8	sleep	44	NA	NA	NA	NA	NA	NA	NA	NA	NA	NA
27.95	sleep	45	1.21143032412535	1.21274892797868	1.21665079799563	1.2190216656176	1.20174974138862	1.17935540875834	1.19242217427919	1.21882133525669	1.20561313321895	1.20851852139439
27.95	sleep	46	NA	NA	NA	NA	NA	NA	NA	NA	NA	NA
30.1	sleep	47	NA	NA	NA	NA	NA	NA	NA	NA	NA	NA
32.25	sleep	48	1.21384513258622	1.2290867870225	1.19135047607617	1.18576465113643	1.17591304700521	1.18654241565139	1.19117119676229	1.20267416429079	1.14678237111719	1.14249647422741
32.25	sleep	49	NA	NA	NA	NA	NA	NA	NA	NA	NA	NA
34.4	sleep	50	1.23314802509013	1.20101082649378	1.2071209945707	1.18876956418604	1.18861220296223	1.17891432612614	1.20311914601849	1.18650880794578	1.19848799828642	1.17711896239288
34.4	sleep	51	NA	NA	NA	NA	NA	NA	NA	NA	NA	NA
36.55	sleep	52	NA	NA	NA	NA	NA	NA	NA	NA	NA	NA
38.7	sleep	53	1.21312626200032	1.20850062607022	1.17993353516367	1.17486224001201	1.17096809248763	1.15631532707316	1.17936149960219	1.18041889898375	1.14823512122257	1.15771167217059
38.7	sleep	54	1.14406795496651	1.15729565970977	1.1239067209273	1.1382593486401	1.13377467879561	1.14421796512384	1.13861076195983	1.12921670402239	1.11117838189267	1.10931048024603
40.85	sleep	55	NA	NA	NA	NA	NA	NA	NA	NA	NA	NA
43	sleep	56	1.27665726727489	1.25315786065506	1.15346627568229	1.1688511273422	1.13989753043448	1.14102543984732	1.1761164466207	1.18914876040528	1.17654852820864	1.14068897203989
43	sleep	57	1.13227712693933	1.14596127472459	1.11243437950859	1.11420061154868	1.10026786574232	1.10671778897972	1.13360697801486	1.13823932855414	1.10787150620864	1.09853359343835
43	sleep	58	NA	NA	NA	NA	NA	NA	NA	NA	NA	NA
47.3	sleep	59	1.17485650099749	1.17306082232009	1.18012191682819	1.19373256980795	1.17216756028729	1.16844579203184	1.15855125170431	1.17391475947358	1.17530870685859	1.16825127840709
47.3	sleep	60	1.22561669911346	1.24325373983015	1.1807356897687	1.17545264413137	1.15208019348196	1.15904727311965	1.17349722215208	1.1756429479925	1.1845540938489	1.14191416620731
47.3	sleep	61	NA	NA	NA	NA	NA	NA	NA	NA	NA	NA
51.6	sleep	62	1.20058142217082	1.18960276589298	1.16495268834697	1.15462313165799	1.14960059893371	1.1437351430705	1.17128768199305	1.16357981728103	1.14274749757788	1.1341676340445
51.6	sleep	63	1.20824404789265	1.19150229061013	1.14639526937325	1.18431164163136	1.17349882966122	1.14709212033126	1.22557536833657	1.18257711086361	1.16031683989242	1.19577257116847
