# Supplementary material for: EEG difference in the Higuchi fractal dimension of wakefulness and sleep from birth to adolescence
Source: PLoS One. 2025 Oct 13;20(10):e0333903. doi: 10.1371/journal.pone.0333903 (PMC12517535; doi:10.1371/journal.pone.0333903)
Supplement: S2 File — The dataset2.csv is provided as supporting information and contains the average HFD values computed for each of the 19 electrodes and each subject during both wakefulness and sleep. In addition to the HFD values for each electrode, the dataset includes the subject identifier, sleep/wakefulness state, and age expressed in years of life. These data were used to generate Figs 4 and 5 and are the inputs for the statistical analysis. (ZIP) [file pone.0333903.s002.zip › dataset2.csv]

years	state	ID	FP1	FP2	F3	F4	C3	C4	P3	P4	O1	O2	F7	F8	T3	T4	T5	T6	FZ	CZ	PZ
2	wakefulness	64	1.52171360865295	1.51920122911294	1.46688289450221	1.60769469614982	1.42228320761266	1.48836730502594	1.40544854908128	1.4225267786857	1.52321123565794	1.48267764522158	1.60454140217991	1.45070366418166	1.6055577887655	1.50964220512703	1.48924049823654	1.46762124674301	1.60016549863992	1.4617870804646	1.39156677431597
2	wakefulness	65	1.29312762800271	1.31442851626505	1.3387687207559	1.34721232877564	1.26221968976655	1.27395158127158	1.26368532922459	1.25670914325923	1.3950793923884	1.37983974404789	1.39714956563695	1.42494232234435	1.40824495241099	1.41822448693356	1.43883392186529	1.4194929200075	1.28186964274137	1.28285396123371	1.2346477874191
2	wakefulness	66	1.28503474099649	1.27182012509411	1.24668852989708	1.28459460093717	1.2640311484332	1.29574113022865	1.31835404131449	1.22061583727847	1.31119684285904	1.2497097792818	1.38301144293523	1.36183088047909	1.32408577120542	1.29843161318771	1.33749838211953	1.30765845756349	1.25558546479513	1.23273062594791	1.2429892134761
2	wakefulness	67	1.53262151815821	1.51636237457953	1.55978381488523	1.55584187885362	1.323741620275	1.38679923707003	1.42011458155908	1.44218307437661	1.49909360455251	1.5992080627347	1.61991108721049	1.58157532381903	1.57684041954224	1.54081176080513	1.41128416687563	1.4997433090357	1.31968264146413	1.32581095994097	1.41836460237814
2	wakefulness	68	1.42772244919818	1.38875156663343	1.46664048058377	1.44354642486893	1.4440257211492	1.39185567660977	1.36948003874201	1.3476132646918	1.37318249475446	1.23700339844427	1.61617663997118	1.59435753315643	1.48484632440676	1.58679879334661	1.5078623957917	1.32746445667857	1.36835709022144	1.29577844688306	1.34186118755799
2	wakefulness	69	1.58854188104844	1.52617686353795	1.46835277055516	1.58743365240961	1.38363697085506	1.42068658618911	1.43992532321513	1.38437910345539	1.46643247935973	1.51678377436143	1.61167383167674	1.59123305651741	1.47423650992547	1.5635226661755	1.44916780558956	1.52975107669303	1.39206274912999	1.32086903028302	1.36532262887112
2	wakefulness	70	1.46678829605088	1.44734909732919	1.43994594736429	1.40649335461209	1.38309127277384	1.42357217408145	1.39313441473496	1.37380919958479	1.39977751056059	1.40113180241244	1.61061017774497	1.60154147570415	1.51274908739599	1.48832672217787	1.34081693795967	1.35243600864912	1.43179620491405	1.32755372548799	1.36664897166393
2	wakefulness	71	1.28294329987103	1.27977856427494	1.30109090070357	1.31540361637181	1.22792304789098	1.26185148247168	1.2366333999845	1.25627759653962	1.1774795290676	1.1710941610772	1.33532731332799	1.30088461585817	1.29483974613794	1.32874034054793	1.28311087737832	1.21957525227822	1.26725161249953	1.21208569087635	1.19324534386661
2	wakefulness	72	1.54642868755288	1.67976568764108	1.61307503927159	1.58033485088644	1.44718408132374	1.44481991204139	1.3606490226131	1.48972990194819	1.36867410986421	1.37169261229619	1.63605813174636	1.61273563937434	1.70974695232834	1.65325997221614	1.52454051738766	1.69859155684829	1.45864182889646	1.39460130172332	1.37994101794673
2	wakefulness	73	1.5997516413831	1.65189124900164	1.54678729392847	1.48438827412371	1.36240549556533	1.34378903157457	1.35581985184558	1.37545550541193	1.46484051441469	1.47500238845672	1.58042442439096	1.56112460472569	1.63621405763199	1.54687150086834	1.50583974063307	1.51328250794756	1.34449950172985	1.37256179481415	1.36760435591242
3	wakefulness	74	1.52444288939926	1.54811975422997	1.52267902407068	1.4721867068237	1.57596513488249	1.61464373819384	1.51657780194387	1.48927715325981	1.51285230343098	1.52110116946695	1.70432220388842	1.67798712198859	1.64594168986755	1.60308662281127	1.45483690369184	1.67336438065515	1.58666948757615	1.4374272820829	1.44225152133358
3	wakefulness	75	1.50945198152681	1.48869550544105	1.50083830419594	1.49454329101493	1.28288915931653	1.37468877490033	1.39017081798086	1.44424541239447	1.58674536386018	1.46154068955452	1.54705226295687	1.55983399730774	1.47937932903245	1.4343050409475	1.58584720404653	1.42758241598067	1.39662214300205	1.27536808097949	1.3678677109871
3	wakefulness	76	1.48559390888456	1.50970445950371	1.41163950384795	1.55071231497559	1.41460751110073	1.48079504412126	1.33375244722141	1.35009685741832	1.35043329762755	1.31084013075	1.59049759083161	1.56800381286463	1.48138272097311	1.43809952493205	1.49530330057626	1.50210903764276	1.39124148171377	1.32617844129523	1.32185997105246
3	wakefulness	77	1.29553049558775	1.29382780256788	1.29156392540603	1.29099932845559	1.25550186706376	1.25279017317309	1.22419965267956	1.24636238636884	1.2210536790499	1.21262014210791	1.38698825383459	1.37660480832586	1.30589041030557	1.300773858585	1.34098929804689	1.32252030979452	1.26476679865966	1.25559551033936	1.22307471942923
3	wakefulness	78	1.51184452772585	1.48699106244606	1.51306478279886	1.47762057840665	1.40225290587179	1.35855086019048	1.39489909132467	1.3718035305253	1.46068658704514	1.4232966401745	1.47245213244352	1.54767033889219	1.38213404890975	1.46399639907665	1.56946655594402	1.44086984116613	1.44804329003481	1.37690100188283	1.35975707207626
3	wakefulness	79	1.61258543303948	1.54761485777691	1.56275088053018	1.47209824846899	1.44462015521161	1.46101679738152	1.37829878496586	1.40728026422077	1.35224622784514	1.35587881742917	1.63072648889573	1.59459520092269	1.51101266274613	1.48148153015074	1.51035995090229	1.47435388257704	1.32390115398183	1.37599732291364	1.32876737927732
3	wakefulness	80	1.70854521161565	1.6417044440873	1.70332380417099	1.54198330792904	1.5003932780439	1.57066714406202	1.44402378774834	1.48506713998119	1.83807407299323	1.84924975622588	1.67764065468489	1.6606509676071	1.75763248022676	1.67458314867797	1.71113080606667	1.70686399419513	1.49120379379341	1.4117956934103	1.41478827993607
3	wakefulness	81	1.45516624065536	1.48567268915845	1.4676525875638	1.4616772934858	1.37055616330116	1.3531903278008	1.35554979551612	1.35350991355585	1.41822562568043	1.42045444600654	1.54675651550294	1.49848326087056	1.47526378677903	1.40443154805946	1.43092594169448	1.54593359384051	1.47336035111304	1.32983832490761	1.34677463752321
3	wakefulness	82	1.46972967484645	1.45985185739485	1.46981997268121	1.45981327042071	1.50111403856114	1.44152977266631	1.40840977670659	1.36280903796988	1.37913662590866	1.36298586799971	1.41812080354302	1.53234114380745	1.44988361144106	1.5631494588455	1.49036595393081	1.50476518101837	1.51233176526241	1.34710737347446	1.32101477495012
3	wakefulness	83	1.60732827607064	1.56673027849518	1.55456482112753	1.50570822705853	1.45399389422997	1.54140013882162	1.44606701424217	1.42487720186646	1.57128978407667	1.56850506253345	1.64045668815491	1.62547552731216	1.56436179899165	1.50173050113368	1.61867461627586	1.48921803646686	1.44638116259339	1.47423488200664	1.40646271535338
4	wakefulness	84	1.3944557319463	1.49938565359373	1.37833756388177	1.41151102093371	1.34220407399183	1.33553203706855	1.34706633942446	1.35955761081897	1.36223200908008	1.36731422489706	1.43512570155186	1.39478889045036	1.42349048194112	1.53469265439046	1.47918647396385	1.38261255039867	1.33866032510851	1.27527990861706	1.33220891858663
4	wakefulness	85	1.54844167840668	1.54379238435378	1.55754312035724	1.55144071741031	1.39077352523533	1.41133145180764	1.42147614177397	1.3856411895546	1.47868781913611	1.46303130375844	1.61477455199052	1.57790327638074	1.47171001366419	1.45706920180856	1.53518751907386	1.67352665742892	1.48138780806429	1.46266620203134	1.4343267398246
4	wakefulness	86	1.45404455406994	1.45225882533553	1.44320034666838	1.5093263857134	1.41927368407027	1.43683830714529	1.47782169411087	1.55213105236291	1.60575731360646	1.57655422881051	1.61673431851123	1.61699226153022	1.70014971764974	1.67336329759054	1.57081131373222	1.62921073434638	1.40320031816925	1.40379864812447	1.31755936571707
4	wakefulness	87	1.51590075348133	1.53668583158641	1.47059823507015	1.53174655061179	1.45980524501359	1.48038937568696	1.45279723734787	1.4524938427334	1.46501146221671	1.40474452242685	1.55882022991783	1.55058919259137	1.49405889158021	1.50230346565018	1.53868903270486	1.5429677486636	1.50688218323583	1.35784607206127	1.46854353132487
4	wakefulness	88	1.40902363501855	1.40448743062935	1.43140771930095	1.42821320581538	1.33611809679639	1.36569774502305	1.37512770992104	1.39466564417521	1.43342050789009	1.46206425704557	1.50632146847852	1.53341391123258	1.42562093430829	1.40550045153241	1.59964575202833	1.54695906730149	1.36389105726324	1.27752111413049	1.38337880355109
4	wakefulness	89	1.39225645301697	1.38659379794756	1.41560780510496	1.33325961496013	1.31744563189673	1.33112858869355	1.29587948561921	1.32924168268309	1.38574882232566	1.40853806521414	1.44396972500443	1.44000025984749	1.37600484028157	1.33859566975716	1.36137782074094	1.39938735188096	1.31637859572989	1.28813609770804	1.25569360331912
4	wakefulness	90	1.2940983025997	1.32332938003363	1.31723907722145	1.32250900689175	1.2859348582646	1.25328089035421	1.25564623268314	1.23796484492682	1.29096871464477	1.28239092898263	1.36996055006541	1.42228689658665	1.32540486116237	1.35686056988915	1.32163524377037	1.2999232898435	1.27944071013018	1.28858551025034	1.24617357080834
4	wakefulness	91	1.40340651119521	1.43341076402023	1.37283521309429	1.39994885283791	1.34613272737191	1.34132626933859	1.43439851353926	1.33029720326809	1.3893133028422	1.2767124082355	1.49664473719349	1.38808560292518	1.64169386644171	1.40900135599582	1.55284424864091	1.37280006317067	1.3465013924576	1.25928949351325	1.27322556776182
4	wakefulness	92	1.53464245229584	1.61470143134987	1.57478297526204	1.51641304123563	1.43339905207592	1.52981330076845	1.42237256481744	1.44607468772797	1.41017448398312	1.44563487090753	1.61883093913231	1.60109822627209	1.40412887502735	1.38838424608357	1.3578464529745	1.42361255863099	1.38984988028715	1.38252464697485	1.35995853426149
4	wakefulness	93	1.44002001503232	1.46195312006664	1.45355466699398	1.4400635451224	1.39137275322851	1.40538770128372	1.50468093846362	1.41956142852926	1.52976418552603	1.45790890236887	1.65979029629267	1.52468088136724	1.58913624592626	1.45634575218709	1.50473523704194	1.51543120289831	1.41475328179465	1.33079063477891	1.37321590247732
5	wakefulness	94	1.48618350891958	1.37150062929071	1.46534659611326	1.4483879184516	1.29336303100189	1.31726843304326	1.25589045847313	1.25898820055406	1.39310938678001	1.36690256156074	1.50805499595443	1.44217461421379	1.45197206922263	1.3242627353269	1.39598208171771	1.36442883344076	1.29967892839791	1.27219765802443	1.24023915027245
5	wakefulness	95	1.4573913517919	1.46333028069892	1.35638847772268	1.37173226379481	1.25552060600166	1.30640733161475	1.25113846512463	1.26523496647499	1.56179038845181	1.44867202723231	1.46749469038337	1.49773072130389	1.44579307047757	1.41599839032863	1.56472221252624	1.40626330087981	1.28845582014996	1.27968753633358	1.22005001027214
5	wakefulness	96	1.50259653610819	1.38060906977462	1.48298538312871	1.31044942075766	1.41858551522978	1.49649820141066	1.27091213947269	1.31918814385876	1.30044220175465	1.32132593578883	1.53801968906872	1.39815481242635	1.45698118646543	1.34305313894524	1.40325660526625	1.33334883208823	1.3464102715879	1.32012959479922	1.23724542016694
5	wakefulness	97	1.48690895029873	1.51628275811248	1.41897675756277	1.57564779495682	1.3143846491614	1.3198923801071	1.31302325121912	1.39274661085244	1.46680643095595	1.68544233786335	1.60028444508038	1.59883732008317	1.48465937079333	1.48377320220795	1.56905883098845	1.46693065312097	1.39796864753164	1.33333054838036	1.28445785333559
5	wakefulness	98	1.28491095274469	1.29537683721487	1.31085295065629	1.38721732383462	1.28152693883196	1.28677383531101	1.25838904661794	1.2760090207443	1.22866818515903	1.2398773056673	1.32634087305869	1.22622556282478	1.31340441990014	1.249960867498	1.29036710329728	1.35214613220748	1.28128451081034	1.20925982386284	1.15723242816733
5	wakefulness	99	1.39005655797282	1.41868026415554	1.38630568748235	1.39955354498691	1.38502388084054	1.39262990583262	1.34843050926637	1.33798789694484	1.35459235056155	1.34982255424232	1.47533420417725	1.50305815606071	1.43008644697502	1.55098970707765	1.38923776322569	1.52373510466705	1.3602124241498	1.33756334493364	1.35742524033753
5	wakefulness	100	1.40308674288479	1.46723609267316	1.4319232311212	1.52934058885076	1.28010683320838	1.41787308499062	1.3424773483169	1.39387723747518	1.4951580350498	1.47886983463966	1.50489488926318	1.52724649084549	1.48892449969547	1.46771003841844	1.60040688210291	1.45873770692169	1.36221304378448	1.33401234301653	1.32083984207444
5	wakefulness	101	1.54680530614941	1.55832668882029	1.57863400042089	1.57264597190504	1.49858744212025	1.56809320406665	1.44331836095724	1.50410822393774	1.55791791510363	1.57378799989144	1.58709806348274	1.53397206204603	1.61252200141055	1.52693956443253	1.59129579195431	1.64480183926615	1.62420728729997	1.39772691803729	1.47105360428793
5	wakefulness	102	1.34839068237213	1.40023125241957	1.38670945576708	1.39649397021748	1.30575098955406	1.32023061847802	1.31113167366857	1.33993625903132	1.38089515311923	1.38437696775437	1.4550553139385	1.43772073660325	1.35585018158214	1.38135050005813	1.3645138124779	1.40295472034591	1.34045448809491	1.31266041975762	1.24038882629195
5	wakefulness	103	1.50821497234614	1.41580559386011	1.35653680443096	1.33194143404838	1.28588374659948	1.33581504467543	1.30160934266461	1.28569963841987	1.31656255158448	1.37003386876019	1.44051542035487	1.46139547103702	1.36637305018009	1.40215541910774	1.3224502836498	1.32997185895985	1.40032591799372	1.26590502729071	1.29040341620062
6	wakefulness	104	1.46837128690386	1.48345569372688	1.42415341205365	1.47155451451421	1.34487033338469	1.38108577398794	1.40903292942051	1.33901697804485	1.30436444374972	1.36537035060969	1.45993041913853	1.5468709109163	1.40236859625563	1.5429164367395	1.36923492803432	1.4658813784234	1.41355496625406	1.27447552165969	1.31022143844652
6	wakefulness	105	1.39122063876368	1.39305435028968	1.34133557123074	1.39402916110251	1.30266640760117	1.29775651170142	1.28709431910367	1.29002603174098	1.28588636112732	1.31498153323481	1.41016973327582	1.39200419895416	1.36722487244622	1.33140168240937	1.39662448319783	1.37993133124412	1.31585131805028	1.28613259697969	1.2305994404993
6	wakefulness	106	1.35644730601297	1.43538364139087	1.41925057494336	1.46718878515178	1.34537521811746	1.49599294728891	1.3305330484297	1.33479157056418	1.29015991593327	1.31274006760292	1.44498115008818	1.49578354681498	1.35867707132481	1.43986426497861	1.34674081450447	1.36705024868617	1.30046778074207	1.27150008514414	1.29894038724179
6	wakefulness	107	1.4680241397032	1.42349234531167	1.3597068486884	1.41921505135366	1.35933575543158	1.47580844752373	1.34077967320263	1.33530003977589	1.2431101808145	1.26424113489971	1.54122556701256	1.51690059764628	1.3744529505631	1.39717265448025	1.33312673714505	1.34808775367911	1.35018042572299	1.33878118979911	1.34648129612125
6	wakefulness	108	1.33792300177295	1.40067060964351	1.39094905170734	1.43473894828855	1.34705245973979	1.39514954245374	1.35653198684272	1.32722559625904	1.33735378097612	1.30371223967424	1.36424157887455	1.38270953629179	1.37968010585796	1.31533419002106	1.41918518948351	1.38159502395656	1.31770942602036	1.29695382963184	1.31194508562089
6	wakefulness	109	1.44462973854166	1.43321943804838	1.44639334715762	1.40217554817011	1.35378558929142	1.36511270128728	1.3992117417852	1.33674139874056	1.53271815424261	1.46627673217107	1.4620339322543	1.4992209818291	1.4852624924763	1.50902103807948	1.384582508821	1.35342920835707	1.35787228280947	1.36731268661424	1.44423739761052
6	wakefulness	110	1.31299462954322	1.32042172652285	1.31589626107809	1.33238859631194	1.28928235320537	1.29592088995435	1.21533127577967	1.20238942686182	1.36662689959447	1.60733129260047	1.39392296989169	1.36902838667217	1.35118487666462	1.25814035631782	1.44780825054222	1.43405789070108	1.26832840489256	1.22766172191121	1.19222705548389
6	wakefulness	111	1.40657689873663	1.50921250206535	1.45635785548779	1.49966700349438	1.35918318499857	1.45471722931407	1.34036283396328	1.32467230983569	1.45480225367544	1.43383015802753	1.44636863807882	1.47392862253519	1.48026261191018	1.42521961190208	1.4815762229236	1.57280960869986	1.33305742001699	1.31507192503955	1.28036810958184
6	wakefulness	112	1.33616852091774	1.52730319654428	1.34828093494232	1.34840558202985	1.31151658067265	1.32382221690183	1.29948816670537	1.33593031104757	1.28204267838555	1.30210107105587	1.59173537129986	1.50614691507602	1.46194316019942	1.37740330300638	1.40761935569403	1.45457177308076	1.31627248242172	1.32046854411989	1.28461682135969
6	wakefulness	113	1.37911584404779	1.34856093533668	1.31177291619006	1.33586134827721	1.2846568083284	1.28402162315414	1.24913290814549	1.291231986105	1.32404179886887	1.28486312133495	1.47131076313817	1.45092261003836	1.44902750124024	1.37393476246612	1.35877237708465	1.57580454820057	1.3038874487038	1.28327338784896	1.24391956036093
7	wakefulness	114	1.37199968945448	1.43722704840519	1.39480050574375	1.41018960943127	1.25749510882054	1.28695765139665	1.25956215240517	1.28632986681193	1.53298827403152	1.42055027628839	1.45529285891333	1.55323903664237	1.47534137743902	1.52567483740701	1.54341088899587	1.40810612588159	1.37803096012009	1.28282740706272	1.21571188548078
7	wakefulness	115	1.38137168458497	1.4367479901147	1.40138015488312	1.42004137975652	1.31711428633372	1.33328664102672	1.29489228376677	1.31480863127218	1.35388878450001	1.39866290451487	1.50685182831414	1.52960393108789	1.43662581680652	1.43149034937851	1.42428316130833	1.44956984129642	1.3062296555697	1.25208680603541	1.23345015420941
7	wakefulness	116	1.5139733619069	1.59567846856974	1.61042970398349	1.50015168057912	1.36389862834862	1.51456774427085	1.33773839131736	1.34504566655463	1.5073506980691	1.5018401442704	1.58468685964557	1.59232901801317	1.62434431581249	1.51302906894724	1.75113982274445	1.50689410426782	1.34841148088966	1.33654763040564	1.31011752486899
7	wakefulness	117	1.39799671095067	1.35679566822438	1.37936300690188	1.35843219681115	1.29097670034348	1.37794909448338	1.28226336675603	1.32688291602873	1.26838995013658	1.28157082806862	1.47674393627567	1.47215982999904	1.42367391672232	1.38713504884315	1.44914969612441	1.43313606811279	1.36051894327761	1.27786531338966	1.23732683426064
7	wakefulness	118	1.33478613160316	1.34378685958918	1.30354697065377	1.35893412223254	1.28515428652262	1.33337539837094	1.28601676756659	1.2618170479828	1.29856422859289	1.29204839547956	1.36581359845722	1.39312920082327	1.3540407612006	1.37915427873819	1.33408899383686	1.32113107590085	1.29964077909182	1.26411931829949	1.24244139565885
7	wakefulness	119	1.33744686559719	1.39084751111943	1.3298340974273	1.40101437901173	1.28158567008766	1.30586142557881	1.23939451760354	1.33961708327906	1.32620697221481	1.31855845549467	1.3635296253097	1.38060931789072	1.37630856284838	1.32493598339475	1.35494326193445	1.28072238397519	1.30348277438853	1.25998182301401	1.21197741146322
7	wakefulness	120	1.33773675492585	1.32793838002499	1.39049889918414	1.33766633399134	1.24762690998488	1.27687920377258	1.19670646775837	1.2088103663882	1.27085416213493	1.31711325215685	1.4296810800856	1.44326754941164	1.35007735704236	1.34910903387267	1.28484211316158	1.31246496811453	1.24342853897523	1.20096157112978	1.15027527684579
7	wakefulness	121	1.37950272151752	1.39843450767171	1.3432156571684	1.39919273107768	1.30131136671364	1.30919109391726	1.26394383616707	1.29221026827122	1.2818761129302	1.26100185116478	1.5346858050887	1.47549960044509	1.40618525644346	1.2674272107618	1.28482727715001	1.27835077819199	1.30302262685799	1.32129680706681	1.25859384101405
7	wakefulness	122	1.33315254507002	1.45117697386465	1.38348870383569	1.4888870739123	1.41420895793476	1.41377013304393	1.36217688890278	1.29091922573698	1.43447702803305	1.45288506852552	1.35464659044578	1.48749229224354	1.35186725099304	1.50492929762706	1.39643448621229	1.48002373130733	1.39188206255087	1.39115050449337	1.32672196183662
7	wakefulness	123	1.53353363210165	1.4945010778271	1.50794143708175	1.50466115469487	1.4122833473551	1.42136631260466	1.32786445094767	1.34461915674972	1.25684424446382	1.27716963481136	1.52062393272099	1.58431493745407	1.41931052448752	1.55028437631938	1.33745380254749	1.31909774472668	1.28929242889308	1.35005874420674	1.320894707627
8	wakefulness	124	1.26875977411628	1.25204427572736	1.28815495620649	1.26896128812119	1.25165404911598	1.25623191213374	1.17785227159924	1.1693771272171	1.21735380355565	1.17073760862429	1.34628754832182	1.28400629044575	1.33658173373096	1.32793621919692	1.24551004331426	1.16624749682171	1.23941053234637	1.22332638820935	1.17110880573749
8	wakefulness	125	1.47728247967892	1.4173752353657	1.46632174485713	1.41312274997117	1.3534826372709	1.48659130848888	1.34933175962842	1.38681705718601	1.32949487137663	1.31863929207534	1.54243408880401	1.55002121203506	1.48254502041064	1.44766568595788	1.40675372627219	1.43789136529476	1.34934501577776	1.31423983586971	1.33735534310936
8	wakefulness	126	1.36873680292474	1.33462224821595	1.41186295966909	1.41184617458007	1.29388834472784	1.3668877402431	1.247606329205	1.33043548014789	1.17720626840547	1.20229691327886	1.4492641464534	1.47308871419396	1.39317702561292	1.34599071055812	1.21456486373993	1.32385957430963	1.28348358042779	1.27539759073868	1.30614980983336
8	wakefulness	127	1.39813578207077	1.51560018619153	1.39816322539044	1.38536100567267	1.39213106540438	1.36281606506827	1.33549412910994	1.32099586863266	1.4276954206064	1.40003835968796	1.60056213949671	1.62484708682873	1.4575043578388	1.43436662645243	1.29680954690392	1.36647465734834	1.35968201499701	1.37438029116244	1.34362485243929
8	wakefulness	128	1.31002995869478	1.34801490423112	1.29224639099197	1.28745333744527	1.28633992474644	1.29235841615782	1.18456748539652	1.20202622233216	1.31841841072638	1.28264476992062	1.46425329994744	1.44171497791068	1.48670379921767	1.329796648445	1.31842026367781	1.34819575120723	1.25371534256289	1.26095693636311	1.18535130520075
8	wakefulness	129	1.31194153558487	1.39293746362279	1.33983752485082	1.28760874713308	1.30992933631551	1.28438719279904	1.23431438021517	1.19353371838358	1.34170861775191	1.35063685992243	1.35888431615829	1.38363895627239	1.36079740450641	1.38496221992108	1.38022831085826	1.3355237683283	1.28684365119544	1.2833674485034	1.23880274362099
8	wakefulness	130	1.43213559076009	1.37252277148436	1.40845651362315	1.44646901027223	1.34958275682567	1.5039252139697	1.27286371857962	1.32290480562854	1.25691742341533	1.28075006947289	1.51793182061983	1.44716727845604	1.44407369725404	1.3744538948396	1.27237308442867	1.38392081948046	1.37396897192847	1.29940966495867	1.28062572617775
8	wakefulness	131	1.23298589925874	1.25866878053679	1.25760686209731	1.33031500074265	1.29067623379573	1.30713250906709	1.23702555209276	1.23664514794396	1.18730959790237	1.18701072617567	1.34109727008324	1.2825535055819	1.36827566684915	1.2664078103384	1.27260070609449	1.19127484555914	1.23781563478393	1.24882588777971	1.19807463433033
8	wakefulness	132	1.35785183980198	1.42107633700009	1.42978456745583	1.33715598563898	1.30468704935929	1.26731348075302	1.23901566706214	1.25803148550664	1.1785204140032	1.22089991252181	1.44914263835176	1.52389249655012	1.31144731470623	1.41411120856609	1.35127687325723	1.25501325701744	1.25555689108221	1.29403820977237	1.27043725679627
8	wakefulness	133	1.28298894895166	1.29952660915516	1.2772279206985	1.27299202912966	1.21080190640101	1.19628301811206	1.1839678416945	1.22197660260582	1.20622163496649	1.33368611937319	1.29626914503603	1.3325669138674	1.29796010395566	1.28653182761966	1.3339208595801	1.31358822892713	1.28469304692238	1.21079670374396	1.16517768769105
9	wakefulness	134	1.36533891355084	1.37513247888865	1.39547259958377	1.39068882089323	1.27891331104331	1.24967716214298	1.24476455818754	1.2936159903949	1.32002634407756	1.40292760082114	1.57661256056079	1.57827093773601	1.50229968676581	1.42383837573555	1.33971462647835	1.50210423707868	1.3307124236942	1.26251223729684	1.23844836875447
9	wakefulness	135	1.47431750498421	1.49981650808251	1.43836454962038	1.43475097413555	1.36769145068325	1.39232406356539	1.29569247173979	1.33154960840393	1.50884308571797	1.36624446221602	1.56818426193282	1.51808932928311	1.41131857931412	1.35298227277722	1.50775950658263	1.34581329327279	1.34000804882221	1.29446783819052	1.24372240793475
9	wakefulness	136	1.41828636686114	1.42354892406407	1.41803047890681	1.45411855340063	1.3570798505845	1.33640087800056	1.270305522937	1.3012165141483	1.32973759205266	1.40454690262892	1.45378999893743	1.41808515120858	1.40427005800299	1.40525642960293	1.50593584897329	1.46261236147102	1.35223583578514	1.28558568362088	1.22979755849221
9	wakefulness	137	1.40005029083093	1.37940946318009	1.3888109674333	1.31702539150878	1.31083120034555	1.30150677437889	1.30565771637167	1.28286017537604	1.4269269201954	1.44306130097339	1.41617981378163	1.38591811730832	1.40824238736945	1.38513916433253	1.32755394219158	1.37305796890287	1.3167585800183	1.29083114564871	1.25129065488631
9	wakefulness	138	1.48841644394361	1.48532805622228	1.43144440479307	1.4363668223641	1.38225313748618	1.39579438558578	1.33264563639111	1.34467636897377	1.21195316954811	1.25032749632114	1.4974322561506	1.46581410355364	1.38320843770999	1.37339703937506	1.3084210080723	1.39877964335821	1.31511565666446	1.29980386318693	1.27738174442112
9	wakefulness	139	1.34480465329101	1.33264630317439	1.30611796525066	1.28850067490147	1.30015705140043	1.31932045996733	1.27643703703554	1.25038551005124	1.23276523572602	1.28525767777023	1.35227713225757	1.32906911580073	1.31186658304864	1.29794908239769	1.26265403855928	1.32731931754121	1.28000629427384	1.29640202640967	1.21801061459394
9	wakefulness	140	1.26011762849868	1.27382270645991	1.2540872920838	1.27256984003988	1.18406761873114	1.1826586595228	1.2088319575161	1.22861148754794	1.33137594027548	1.26737386186448	1.32721074332876	1.34484662181138	1.28437006965138	1.3025630045597	1.34057015810312	1.31280222511652	1.26632750952272	1.28741101967149	1.20218336781688
9	wakefulness	141	1.4277150424556	1.43046951966675	1.39328877735541	1.37479589808492	1.32993376841756	1.3640383686095	1.28293503746622	1.31184498885085	1.36192201863647	1.36421911187192	1.45105601454669	1.46606803074531	1.30658688302871	1.31729796993685	1.44333010260597	1.35551471673094	1.34443766535896	1.35010200115752	1.26973816079589
9	wakefulness	142	1.39760488864228	1.39993642863766	1.41017631597907	1.40507156023684	1.33885740030674	1.3798450496178	1.30860341714912	1.32878162715965	1.38227190940762	1.4344047708785	1.50415126034817	1.50067501649915	1.43625812912211	1.41690979563645	1.28961709928165	1.35613273870341	1.37660932684328	1.36331171617052	1.31804347848837
9	wakefulness	143	1.28822992295112	1.3276743408528	1.26050078771881	1.25420633483785	1.18309388214169	1.20285430156063	1.20834759746852	1.19345635427063	1.17229263491233	1.18115422179665	1.26188902096488	1.25633820624702	1.21386895069848	1.24436581850895	1.17051387364721	1.15780143867648	1.25697712877693	1.21547877014806	1.17319346477891
10	wakefulness	144	1.39710609518994	1.34466536534077	1.34556768578034	1.32662990046727	1.35100179560996	1.32902061613843	1.2797225959681	1.29618817860856	1.24093397634474	1.19596101241611	1.44987153532517	1.418115275578	1.36956037061429	1.33301703625904	1.35475510843251	1.31248030492197	1.29910115037663	1.31978422413573	1.27145222342874
10	wakefulness	145	1.53138505180402	1.61023179441317	1.50559659048136	1.53762274627197	1.44732826601776	1.63675271461611	1.40893887415158	1.4944488561886	1.40111298871639	1.43115772513217	1.75472985468633	1.78294041332664	1.50840574154259	1.60956045492178	1.50553878793021	1.45548352762749	1.4547873310075	1.36540651721211	1.44087666363019
10	wakefulness	146	1.40042902237901	1.43760949266761	1.48422361677779	1.50250633524546	1.39663186619605	1.36316840777296	1.28488911443228	1.29818584625615	1.36016985274932	1.37033412817354	1.48574086109832	1.58792508874147	1.41633961707803	1.44467564683102	1.40603251586883	1.40472663955642	1.36286501231286	1.34424766896546	1.29503754353361
10	wakefulness	147	1.41715630893192	1.3614238820799	1.41251721636699	1.39229591493129	1.38100200713692	1.44768363376171	1.34592901172419	1.33595133997324	1.31755663975164	1.37847077618313	1.5717388834487	1.44768728253201	1.57227108039615	1.41896183901816	1.48701789605292	1.5584483457301	1.30947115662761	1.31710490197167	1.28934404347292
10	wakefulness	148	1.27971401752784	1.28711858542241	1.26389442508295	1.32119843961939	1.2662530287811	1.28372240861322	1.2181311406863	1.17068864759133	1.29783912476943	1.20051394375342	1.32451987695816	1.32909188453361	1.26398324181736	1.29541922796022	1.27040215599771	1.21076138152576	1.26184830107408	1.24981047966953	1.20079945773197
10	wakefulness	149	1.44404163731446	1.43721934229859	1.3784046540525	1.42204278341072	1.39581849667883	1.36346254864883	1.38529780539472	1.4137472509909	1.3369656698702	1.42171571244775	1.46767929322706	1.39707216733354	1.37316393065734	1.44050920044945	1.30468066563638	1.27313536359808	1.40427895932928	1.31086341496961	1.31540670656349
10	wakefulness	150	1.47385598047597	1.49017555548825	1.52233872875477	1.55486968711457	1.47006626595106	1.4164918817986	1.39260766485309	1.39853892533553	1.34367371235439	1.37920166623502	1.50832481228981	1.48466711300204	1.469633241681	1.47796948876713	1.51515184814472	1.51417353840075	1.37416666325005	1.32743601997509	1.35458153524488
10	wakefulness	151	1.4355701867378	1.40186560155867	1.45353734417837	1.36387793965107	1.44721745916767	1.33976936765348	1.33394334206387	1.29660190767919	1.48855636432858	1.52249848711374	1.46991172625136	1.46602704769227	1.31862482257254	1.48710157415405	1.44493204078657	1.38516907240849	1.33855548001338	1.3143424261298	1.24289413768641
10	wakefulness	152	1.29587775755199	1.32660497659893	1.27274029337703	1.3154445965127	1.27810129486424	1.31751568654257	1.36970860448089	1.27284228263521	1.19914453148791	1.22755330910733	1.44845050750918	1.41361662652449	1.39160358770958	1.38107692786785	1.31063318076221	1.28134547007571	1.28411559118044	1.28411247187184	1.32466904331403
10	wakefulness	153	1.78728394147624	1.72543480220049	1.82456955239611	1.63333575270483	1.66152868325399	1.79230476315602	1.51335845125652	1.60448627132825	1.53844431149639	1.62559720854085	1.82882337408299	1.8066186117435	1.69501858181594	1.66582303758126	1.47491914848835	1.64126990691499	1.49316704961177	1.47132753356864	1.37634275674825
11	wakefulness	154	1.260987472151	1.22010659936825	1.29274831195691	1.27866486960772	1.2525750820818	1.23262074263606	1.17561181224936	1.17548624886646	1.30618100411315	1.30238945749389	1.34909047159049	1.36189638756097	1.3041536832068	1.30822543511978	1.27835308913714	1.35965046941525	1.23927319767727	1.2900881286652	1.16163600331469
11	wakefulness	155	1.46736441835097	1.34869958495937	1.39790633941405	1.44536974428641	1.38254824443171	1.41728926756356	1.36362486745362	1.2779353420004	1.31114435930971	1.29343268086604	1.44567275924421	1.45926789831257	1.36579970247083	1.39781910396011	1.37227889354874	1.32322553869554	1.34419049559083	1.31889128868104	1.26434949044369
11	wakefulness	156	1.33266021220944	1.38181039142181	1.40422937518452	1.35342761658035	1.34829177672412	1.31072298175283	1.29215640354214	1.3126668560139	1.29742534672395	1.24815034672079	1.43131803321367	1.42234881416077	1.38368425345355	1.35737512694914	1.33320318153457	1.26511339305714	1.32068734771855	1.32953135391817	1.26851183958038
11	wakefulness	157	1.34303294369238	1.33140672037079	1.34571118299703	1.39872062525058	1.28709140206639	1.29878690793116	1.29406766661585	1.28999187804693	1.28860588666526	1.29989046421146	1.36515573425902	1.33727037325863	1.44392201191356	1.3946078785664	1.32362865626153	1.38945387579999	1.35593055684634	1.33291798032859	1.3154530402149
11	wakefulness	158	1.37973041938739	1.35129163959403	1.43774945672383	1.35272636920711	1.29831478809263	1.29719531562594	1.26377731997892	1.26493546805871	1.37680618142515	1.38595089153301	1.41630227102088	1.4342947543334	1.39598989953211	1.39950128246528	1.38082192691824	1.30557489212316	1.28784477057511	1.31276630667484	1.26519516267741
11	wakefulness	159	1.4877092844542	1.42182013387213	1.43661344825193	1.41055472020991	1.32532190584547	1.33732349019134	1.36813815398672	1.34420773823827	1.60028208759733	1.52935925049725	1.54090274170373	1.50637862844363	1.49901265272837	1.430088449745	1.51224899781352	1.40395231412097	1.37290607169052	1.3035518678092	1.30524193502961
11	wakefulness	160	1.24048908899035	1.23638934622783	1.28357810259412	1.25687152481012	1.1886726545871	1.17611506214781	1.18177926964382	1.19297786981355	1.15100963471089	1.14491153734365	1.24775825826308	1.32282429278187	1.27946730380413	1.29672414333933	1.23162278772744	1.20028164200718	1.20988591938938	1.20137094628989	1.16844629095347
11	wakefulness	161	1.39945430298424	1.46898127223544	1.38149867077614	1.5367726428708	1.48873017335579	1.60102599255498	1.24912113824186	1.33330094525515	1.29315275141269	1.20376323512727	1.64280182282161	1.49271407759162	1.48008673788035	1.42145147602633	1.46121689785833	1.49694605302888	1.36971491185988	1.37310241857887	1.28844117945575
11	wakefulness	162	1.20081818089927	1.29132109851714	1.32678131882548	1.26303812045981	1.26132622752944	1.16318911396926	1.25270918564384	1.1304369068206	1.12912754027737	1.13473900706896	1.22543131378505	1.31474874675947	1.25425022545038	1.23887959655931	1.28751905598938	1.18357059947039	1.24432986664435	1.19947885470655	1.15010563169364
11	wakefulness	163	1.33666512827459	1.28129851146264	1.35209981962109	1.29364927354883	1.28657684375116	1.26076640371974	1.25854108876256	1.25489143342291	1.28695648706938	1.24797363361105	1.34684703655877	1.32803243653661	1.28826524826635	1.32327185333516	1.24467318038029	1.23302687533094	1.28148977926373	1.30667333632776	1.29765234239933
12	wakefulness	164	1.40713716187264	1.4091844579857	1.40462847958864	1.43774189214112	1.28752800892685	1.32454111481988	1.28254332601632	1.31733837542352	1.3340929042139	1.33602855869202	1.44583712675907	1.405948139199	1.38354727923332	1.35497292990583	1.31600277042668	1.35558014980375	1.32699219965161	1.29267454780976	1.25456260068993
12	wakefulness	165	1.29309424554343	1.29930494681675	1.32973075305051	1.31996450289454	1.24833608653869	1.26642628589193	1.22132024742058	1.24637142921371	1.2496789567978	1.26216073673791	1.39733065172373	1.31948830186302	1.33896938254366	1.470708041062	1.24130883533229	1.35582565011459	1.24225095028836	1.22104058283006	1.23847682316879
12	wakefulness	166	1.45649381603026	1.50181260059775	1.43318904383046	1.42322770906295	1.34236406312797	1.33555003693052	1.34393591155908	1.34726235325849	1.46568790271454	1.52609363281853	1.53541338054723	1.56146239837573	1.58586581762386	1.49637426182663	1.48884170704193	1.57967187661352	1.37922381800419	1.39787215209935	1.35279262842976
12	wakefulness	167	1.38092992006901	1.45050490276873	1.33221610322317	1.33649839516466	1.33866796762979	1.32243950874712	1.33837171252183	1.31057293315578	1.27061196584591	1.2156711189269	1.49399817339191	1.4967750515169	1.42645736649229	1.41672829538106	1.3629001619061	1.36926599644901	1.28900355022948	1.27587841261678	1.28834605560188
12	wakefulness	168	1.46059710699819	1.43004850583401	1.4493712832927	1.51407446033707	1.44069093577665	1.49453386272557	1.37641640026267	1.40008749319208	1.35004136389861	1.5262094130421	1.52465306051155	1.46334079751854	1.4820014594405	1.49219874456496	1.56244193972776	1.57740992149418	1.34525119423443	1.37346324287841	1.31216472765604
12	wakefulness	169	1.34363136480318	1.496773471445	1.34396083478159	1.4213337727872	1.34158904141748	1.31896146302976	1.3316129153147	1.3386897749267	1.22162243561337	1.25343626745732	1.44645357148828	1.53007528693151	1.3838186520243	1.38830538739387	1.42548387188755	1.35977829368635	1.30564598105847	1.2952311812155	1.32632500662554
12	wakefulness	170	1.34199578341484	1.33496618887755	1.33680643125335	1.3123766810555	1.24805733601154	1.27149489222335	1.23958417347395	1.24473735450221	1.24991597480195	1.22929448185002	1.38662775589357	1.37481076217641	1.31668652402372	1.33147567792693	1.25701111798717	1.25133418292846	1.25313527367093	1.27229666727996	1.22681658709817
12	wakefulness	171	1.37218627626554	1.30447835886886	1.38696042440065	1.27080559884693	1.32016902821971	1.36434989816346	1.26390253559924	1.27441322528483	1.20118530378061	1.17272587436282	1.39646914121991	1.32278297545584	1.32608155506962	1.35302041938835	1.27827719417071	1.24171940359708	1.28483332047237	1.2974564304028	1.27980538484822
12	wakefulness	172	1.21919239826217	1.22563191901949	1.17550673917732	1.17691596860129	1.25613786450644	1.25836605787272	1.23436999451344	1.19351954249069	1.14531772124051	1.16446865689475	1.32501088798297	1.29454124841785	1.30278190409238	1.28016213765997	1.20102885607726	1.20333260246721	1.19466988563139	1.2565273955526	1.27092212669462
12	wakefulness	173	1.16226520818054	1.17645586629546	1.33051580569623	1.15451584483115	1.26341497441573	1.2695355799834	1.14220565203042	1.12088711028823	1.13743852534852	1.14086923514157	1.30486565605896	1.20543619311933	1.28959283770209	1.30446156595574	1.23075897032326	1.12116636773987	1.17947289075988	1.21134002791392	1.1372328389756
13	wakefulness	174	1.18633698411831	1.18991178739047	1.23426951800358	1.27034633366262	1.15906930116093	1.19072891894177	1.16012593881392	1.14602936924975	1.14018772394593	1.15124250156504	1.22717299455087	1.22143206768319	1.2000674583606	1.20401031465621	1.15530676776253	1.18530325170352	1.21556019399544	1.19866726082881	1.13402590330532
13	wakefulness	175	1.38837155938767	1.35614370576421	1.38478344555723	1.34758340523392	1.33368763342008	1.30913393404561	1.31793937942531	1.25596694353682	1.37809784385285	1.30265244646059	1.43985948954394	1.46898761859402	1.3480763435098	1.38493784297695	1.41649522157055	1.27860053702643	1.31731894711251	1.35371598896512	1.34690835010375
13	wakefulness	176	1.36594179747838	1.37173801094825	1.32554546755031	1.41919203902017	1.35053010886911	1.37349150487754	1.3331214824602	1.34667047076831	1.32836342562261	1.27581417062805	1.44791971871851	1.43040231828716	1.51307877958008	1.51032210317627	1.42793297382685	1.32753391805132	1.27871216437763	1.26538440960984	1.28704592044139
13	wakefulness	177	1.36218905855481	1.40584629584185	1.31475511158327	1.37319281524531	1.28894634783304	1.30353898817376	1.28518559821506	1.3027749422102	1.2293771311305	1.28328029898953	1.41232814750769	1.44122662476088	1.35435802111678	1.31460812726865	1.35656919140142	1.30481166673591	1.2785272772706	1.24524717669997	1.2527357057023
13	wakefulness	178	1.3459881731307	1.35819433535332	1.34236587139398	1.34231594322742	1.51741714539907	1.35364749005059	1.33886730117744	1.23519798591652	1.26775382140429	1.30939514030563	1.41220560185974	1.44274815426903	1.3966135270101	1.4051570002063	1.37694828204571	1.28041654767379	1.26712763644775	1.28448390439278	1.24937915141312
13	wakefulness	179	1.33329400253816	1.37733712794654	1.30322809878163	1.30453252945787	1.25473635681988	1.29726143213168	1.25253485288602	1.30834034671977	1.19729551029351	1.1836106420556	1.32171369731455	1.3742178136273	1.32515133389992	1.30471741602087	1.29400318710664	1.23791391067531	1.27296025027812	1.25948255974631	1.22509854999265
13	wakefulness	180	1.54686082564691	1.46354532011498	1.55230992290862	1.49724400514899	1.5784285972483	1.52029755285711	1.48441575633657	1.45116735956471	1.55630305862875	1.48389015588852	1.60714903869102	1.51397663362344	1.57817080062702	1.53066820683083	1.63676673227902	1.48163040863722	1.43409937549532	1.43936322866567	1.34587085823584
13	wakefulness	181	1.55512281800486	1.63573418925909	1.55994850314635	1.53459683296702	1.43436442503433	1.48200651098029	1.42326025966447	1.41542477270257	1.48488757628659	1.43164316267562	1.48523794161427	1.52626564986215	1.58929142031214	1.44178366968707	1.53235003701658	1.43428897617511	1.49953416854839	1.46494520204259	1.36041925264602
13	wakefulness	182	1.25397422053357	1.23255743494028	1.27715386555592	1.28722295268886	1.25310974922179	1.2823554484106	1.1857785168723	1.17522128857537	1.13999346109235	1.14555679430969	1.30936196154553	1.22063931966404	1.29014779963385	1.28623228035779	1.17152331005311	1.18269009066151	1.26247760135387	1.25233360304854	1.23870099358565
13	wakefulness	183	1.41972533110827	1.41230576414176	1.45245402550677	1.42280547683053	1.3481635753074	1.35103580393742	1.32223590216468	1.32735983926839	1.50667071287503	1.54215053514637	1.42725272134313	1.44416273459022	1.39675836189824	1.43178619978816	1.53114579613648	1.45907595413481	1.37428427332997	1.39749147844636	1.33257440511237
14	wakefulness	184	1.42356495441923	1.38194274834565	1.32149589137964	1.42441121594926	1.28332032961239	1.31097379666203	1.3507494306634	1.32736885928847	1.4237365711375	1.40456860238551	1.5436618628352	1.55665160061659	1.42998475385068	1.38469101943063	1.40110353402588	1.37463666354739	1.35982833471678	1.4187556611622	1.36872960438182
14	wakefulness	185	1.47210808262112	1.40207062176759	1.48520492500989	1.38227280377835	1.40258457411343	1.42108797365555	1.34148298859882	1.34211958761857	1.36276530214978	1.34221570938295	1.66038822253529	1.53689118957709	1.54123617154698	1.66965110937484	1.44982031798451	1.43530996545461	1.32696220731184	1.33060553323638	1.36827417456392
14	wakefulness	186	1.46601374855506	1.43857145479581	1.41319258173628	1.43672746031441	1.41782265151996	1.44903726338004	1.41519798356061	1.36593986184589	1.47711339035401	1.42712918196866	1.48750453908083	1.47471265613587	1.46411871957289	1.46761916258942	1.45409630032713	1.3800474728857	1.38875564541435	1.38330085103701	1.38011005392057
14	wakefulness	187	1.3749372605046	1.50961352986924	1.37915865473281	1.50343589486541	1.37375259792264	1.36674275347304	1.27254303569111	1.26271044879064	1.34336186277707	1.34543301966047	1.41186908725366	1.44515573882153	1.51090308855286	1.37943111157097	1.3366763382152	1.37180821372369	1.34855589949502	1.37261175239936	1.2714673100082
14	wakefulness	188	1.27196707093739	1.28603154025681	1.30986672368371	1.29356818262919	1.31870311293273	1.31810689064363	1.27688706926062	1.22769550337363	1.27091198897489	1.23101970735534	1.35357642693684	1.34862191095713	1.3481508219724	1.31533689624626	1.32524594899449	1.27290696339258	1.27087986868871	1.29929350438438	1.26695385414473
14	wakefulness	189	1.25451745611682	1.31891727153471	1.26394820889369	1.35672808071207	1.24180444546044	1.29599845853952	1.22065897911581	1.32101224136717	1.31107976393541	1.27966413989865	1.33170709471533	1.46008250691423	1.3972577180067	1.37923679934401	1.67399159089532	1.24921496110452	1.28253297088279	1.43549980177888	1.22780427749268
14	wakefulness	190	1.34661306346661	1.39573386580964	1.50646804631946	1.33151736232988	1.43245911412735	1.40363999700748	1.30560837014241	1.26320167332938	1.26794757592499	1.32002639452971	1.55267460220963	1.40320292997059	1.45520957731032	1.41959414497033	1.31581692124049	1.31957892298813	1.28953424235693	1.33732690531775	1.30112232609913
14	wakefulness	191	1.28409615636544	1.34404685087759	1.33795167866495	1.26689070651883	1.30708160614428	1.32831917542959	1.18967473306051	1.20833480361188	1.52936676715345	1.50741659388337	1.38408834290173	1.43658037416008	1.38106669777696	1.3670034260968	1.32818040793703	1.33730083243479	1.2330467276267	1.24230229105987	1.20147812349523
14	wakefulness	192	1.55478618624682	1.58458133801469	1.5506310001278	1.51802289750501	1.56384569305444	1.56468638086773	1.55879121491479	1.57744452228008	1.55450186571631	1.55035703699965	1.59748237386452	1.59010981666583	1.59171302327074	1.59024978250528	1.5621993236099	1.55384374177153	1.4690159649463	1.45385557353464	1.46447415080909
14	wakefulness	193	1.46352375054575	1.46234829058267	1.39860089152357	1.41997049349112	1.30599401479236	1.43839620107595	1.32840600137956	1.33253346164805	1.44067719159245	1.35142596635677	1.48497624646157	1.46640303943752	1.3587982418321	1.41166596313001	1.4942215461921	1.47106483034085	1.51063154720066	1.35954575385114	1.31147212339955
15	wakefulness	194	1.43398764036366	1.43043237344345	1.475530205357	1.4257721447676	1.36202362230457	1.60369846627094	1.30220601443696	1.54085613111945	1.32279722457682	1.25219355636029	1.52304037185307	1.52567317246702	1.44818377120172	1.60330746831074	1.3558806199285	1.22253252188089	1.34188811623131	1.34480004697148	1.31640378376157
15	wakefulness	195	1.33790575760669	1.40051201983806	1.43461616784182	1.57830866303679	1.44050484584626	1.51333251507643	1.34994649738653	1.3409217297354	1.28545797178719	1.32311667845944	1.5007612381783	1.51331719494562	1.46809944436841	1.47486342260896	1.31662260305289	1.27721908268711	1.34650275590072	1.35156988899322	1.31217838719806
15	wakefulness	196	1.28575849627793	1.28602209548842	1.32958874663907	1.30950778907152	1.33252096780753	1.36926008959883	1.28139952769043	1.21103359705015	1.30834601696575	1.20130454267602	1.35789229292049	1.35272226721436	1.4373872908672	1.35278928990154	1.40266049632868	1.26072539845972	1.26226935322122	1.27996778763282	1.25641992581845
15	wakefulness	197	1.32807068414877	1.33703879075503	1.33526908220435	1.21660607967352	1.21733467616301	1.2079245447158	1.18479000815615	1.19223730056874	1.19403278770188	1.20543146515946	1.34977150501156	1.33527923913367	1.24416683530665	1.18627727438706	1.20533702741905	1.18015491677213	1.19605254164601	1.23299935171154	1.22452695142396
15	wakefulness	198	1.28935319573397	1.32090662080164	1.30859281134465	1.28372451961663	1.31720007956038	1.35071163422243	1.38878074098493	1.29731581935618	1.19873249025973	1.20379644661833	1.48669870966557	1.43885583777948	1.47951771811288	1.4554159432567	1.44922412633294	1.2820307177693	1.28698556003087	1.32490810005871	1.30398629291906
15	wakefulness	199	1.23031942052403	1.19989524002702	1.26080933146106	1.22611502395946	1.32171517393495	1.24009549915329	1.20993784238595	1.22772900034537	1.17425748144088	1.14571591855279	1.23976198767101	1.21523787306588	1.26355096090548	1.28468275163332	1.22390579291743	1.30023742106111	1.19539913924765	1.22253686999043	1.31081530615214
15	wakefulness	200	1.4358158705571	1.43535411166427	1.46283942950758	1.46416543465537	1.43759143936209	1.4475284366082	1.37809345686301	1.349333705804	1.54038046094145	1.50463129747457	1.47860947656263	1.53089254094237	1.4842730941874	1.53791068747596	1.46148592081347	1.54408903707699	1.35974343716004	1.34988493125508	1.31622990575379
15	wakefulness	201	1.23269172188109	1.22280961307852	1.20232067745112	1.19626924097057	1.35650030054982	1.28038384289951	1.19889556899108	1.19086799090406	1.17461259634248	1.1651279813339	1.33783817492913	1.29845590596642	1.30418811789963	1.28180168960379	1.23436497295751	1.28643212853395	1.2143262516706	1.23671320103029	1.18249417583923
15	wakefulness	202	1.49731216053081	1.50914232216826	1.50477807243408	1.50391458311616	1.38132213600456	1.42569468706864	1.30789924603505	1.37574175864836	1.5119185039712	1.53535086684115	1.52493956912103	1.54578676910129	1.48832941704353	1.48568617923632	1.62873407475425	1.54684195989031	1.43593627889137	1.37579157324382	1.28300356617973
15	wakefulness	203	1.5708433483631	1.51616900497051	1.47164944769194	1.37026287796457	1.568432108056	1.51725655437666	1.37939390805141	1.33099938675286	1.34038296976008	1.39748308414846	1.60247113218267	1.61067568760034	1.52473048175708	1.4462076324209	1.45767866901755	1.4360630199493	1.34266605916176	1.41319126474909	1.38593713286854
16	wakefulness	204	1.65848331056897	1.57206082755377	1.6032869661965	1.60493468941948	1.69288149702296	1.59402841070381	1.42631818670672	1.54874436206697	1.56869443031914	1.71235203886113	1.73261829170882	1.71586652265297	1.64153282228878	1.56970604433844	1.61144215768903	1.71065451236356	1.46612560185762	1.44994280545962	1.37675384111386
16	wakefulness	205	1.31614579178629	1.35108163534349	1.31652315013531	1.32449792414526	1.34771773450044	1.42283083747132	1.22639798209499	1.27157909451752	1.23743964629792	1.25881271304745	1.442880793517	1.41127999001447	1.38728352262765	1.37238969728692	1.33700712486127	1.43161922010132	1.27534866166995	1.2618240212887	1.23667458051432
16	wakefulness	206	1.23124051515564	1.21827475853638	1.23720212559574	1.32640983042064	1.23891228662311	1.24689329634415	1.24769959215917	1.21271261250266	1.16156935149037	1.1574242678355	1.31918687039867	1.23061973490235	1.43511627495296	1.24462906364545	1.250801727436	1.23191727511709	1.26132686406309	1.27509388937349	1.26935194822395
16	wakefulness	207	1.5609694528023	1.52566890842189	1.52206833939557	1.48594060031898	1.48554451185895	1.60238522887297	1.44151201946725	1.51902203268579	1.49770711316503	1.5973966554611	1.64515505415444	1.62442507229615	1.56992234023773	1.70857679828182	1.65429804585882	1.57798934746459	1.45371663630871	1.44506703698417	1.52548038480068
16	wakefulness	208	1.48127141928631	1.53540456620748	1.53779083027009	1.61197426335022	1.62733246787905	1.65784836699688	1.40152494276913	1.52891930901702	1.46643486771672	1.43694463516502	1.55949612426269	1.61649646975705	1.64735091003185	1.64682742171679	1.64555793951925	1.4584297394409	1.44515682764038	1.47002588973545	1.41069170536103
16	wakefulness	209	1.66700136744095	1.52806213412514	1.53544763459097	1.43959642680917	1.46060471051605	1.49882369951021	1.46825225985814	1.42063921425814	1.43498876865191	1.54902075758207	1.58327383231442	1.48686791080668	1.4613734517131	1.43748561061281	1.42488733418834	1.51153681189171	1.39550465788156	1.36527455523634	1.37926420577395
16	wakefulness	210	1.31911308479642	1.45189300540358	1.32385414047888	1.43624694527164	1.39478711928056	1.35011424142958	1.33475323063582	1.2754189879389	1.45895338188305	1.22752685555242	1.41391817283083	1.55816103173128	1.29440542505983	1.43388842068569	1.50702950510154	1.39243258104961	1.32117887156022	1.27117208383942	1.18376199829486
16	wakefulness	211	1.43274906479952	1.33207369994297	1.51394265268292	1.48191995458264	1.48572867543788	1.4870271502126	1.40167939086834	1.40050117587134	1.24004853765502	1.21089295925448	1.6131191194007	1.59176499827992	1.5338897017328	1.55720767184622	1.42879430454716	1.27308717975972	1.31475319411261	1.34756440270659	1.44260620781579
16	wakefulness	212	1.48354487691163	1.49244981253739	1.50239349655813	1.50418445700806	1.69022753268486	1.63407258864887	1.32880117412859	1.47860817991785	1.35970340293918	1.40099713470578	1.63966432229533	1.55845292595145	1.45677926618806	1.49760786693065	1.50212909007793	1.4742733076342	1.35855032589369	1.32983994953571	1.26934869256438
16	wakefulness	213	1.23937255965992	1.21594189877949	1.19283591183976	1.18885753652552	1.32280314062091	1.2662213645709	1.19862020247722	1.22155318109202	1.185674847331	1.20261505313434	1.26356445496179	1.33238278812061	1.26446918621813	1.27770213567982	1.29546632213544	1.2238022163428	1.19385003866298	1.19528427503632	1.18424481494102
17	wakefulness	214	1.4423184173	1.36516688558086	1.40265501424246	1.35605310958695	1.32630134018326	1.37705356279348	1.28776059536163	1.35676815685354	1.28286887088669	1.41072999468189	1.44539861464688	1.4057619932716	1.40978258232256	1.44117663222919	1.44231424295426	1.42208947158053	1.370136835263	1.37013087003458	1.32861163318269
17	wakefulness	215	1.4512748032415	1.4675627018516	1.50420451035203	1.36551274059995	1.66621311528326	1.39763961741357	1.40371724146095	1.41230747855263	1.30862249472722	1.30871287845173	1.66287621098481	1.5540556387441	1.46963426413161	1.43311945442764	1.4840964554467	1.43763818535907	1.3318403454101	1.37574458202296	1.33451590834717
17	wakefulness	216	1.4242612455404	1.47699841133907	1.34881402382604	1.32706718647623	1.33268529417397	1.30731614671471	1.36370916420999	1.29009780442108	1.35414978693607	1.27498904661576	1.54970292134803	1.60338065109669	1.41315017637163	1.50969534195941	1.45536514213569	1.29851471304227	1.30394234270556	1.25861386993482	1.28808804569315
17	wakefulness	217	1.4248669692808	1.44753660787141	1.46307643938679	1.55841064597454	1.40731599591336	1.5101950156813	1.32085530082485	1.35076440465595	1.28100742046631	1.30750143750836	1.50710223382138	1.5432354862335	1.48005324480314	1.5717457401132	1.45557133633793	1.39320466050323	1.39010360362692	1.38790028585303	1.3514578593863
17	wakefulness	218	1.20366125742277	1.20649593306063	1.22512252519828	1.23775955046148	1.24741775929624	1.24593698540367	1.21610969115718	1.21694482593998	1.23273185788949	1.17215684964949	1.29839881654743	1.263798581071	1.30411611768937	1.26885110893672	1.20019656000465	1.17895404946644	1.22397585338144	1.24811273908244	1.2016886378663
17	wakefulness	219	1.31809750253692	1.3152527902932	1.53754428398178	1.24277801564535	1.43768011245124	1.39137090719795	1.36162746881145	1.40055035325429	1.23772777044211	1.21634819044105	1.49607143842782	1.42187321724959	1.43494691973692	1.43507209505347	1.31065830482088	1.36823584071446	1.27645940234678	1.29859072378442	1.24169824791208
17	wakefulness	220	1.41594648583297	1.36384316188894	1.34930433651808	1.45471633507168	1.37039489576702	1.48044160267692	1.28409003167904	1.31891519814448	1.25260029260302	1.26764991068708	1.50502810837624	1.56003236152621	1.41401523530334	1.41830236098525	1.35294768307493	1.41740527965255	1.32358826129383	1.37924941443977	1.27166663103711
17	wakefulness	221	1.47951595097856	1.43610944749296	1.50841077598906	1.40787767807779	1.46583576251833	1.37805436537563	1.41874822066716	1.37945328014312	1.46221686766369	1.44100512883213	1.45754656383303	1.48044343736058	1.44603190524752	1.47535062795648	1.58469636358087	1.52138647352099	1.4278030596521	1.46862372777255	1.43850970460402
17	wakefulness	222	1.48355362345647	1.28226993202041	1.21858266439692	1.21091473152896	1.16815306019341	1.38423351804648	1.2171471294131	1.14147673835047	1.24331979040264	1.28637911165509	1.3524523057446	1.34106817636689	1.33494967178714	1.28820261986986	1.25168373378365	1.30482797656989	1.19700740617311	1.18075787707923	1.23204618852715
17	wakefulness	223	1.44589393616961	1.4416385954315	1.45522058300891	1.51871204728305	1.45260095710785	1.51149407006291	1.50378621934439	1.30088068448958	1.49478881362971	1.55989161188293	1.39334211670037	1.45890457100199	1.34636277103618	1.51370258631372	1.46194623442703	1.49171927992979	1.54483673667022	1.50369597216257	1.34761256375333
2	sleep	64	1.13174125921887	1.14684784107192	1.09492393009094	1.11066282225653	1.11899901047747	1.12663885129686	1.12402669714901	1.11829199268895	1.12426683244061	1.12452879060117	1.14275561197929	1.13771070730511	1.14433972500951	1.12361698026826	1.13333393902407	1.14128484185476	1.0848688211118	1.09033174157989	1.10647849537575
2	sleep	66	1.17825105760542	1.20044090183507	1.16154613166132	1.20539452851902	1.1813428549355	1.26361950251459	1.19416857956784	1.24135140685919	1.15681512356125	1.16400812599955	1.3433513561873	1.19390101503796	1.36757106658584	1.31111325012346	1.29761083590716	1.15462055258763	1.14210492494925	1.17753135954221	1.26532913870226
2	sleep	67	1.20535752510071	1.20247646811459	1.15706978513914	1.15370025226203	1.14360192120666	1.14010253010931	1.15296783804436	1.13061516371563	1.12211801356434	1.13514524449861	1.24167808059384	1.18230657999226	1.18801505466075	1.21746036925444	1.30797717974007	1.14843763273102	1.09488795335849	1.11317272192674	1.12004753981706
2	sleep	69	1.25937649918562	1.30566502791879	1.2813273801484	1.3062999780615	1.26617583187439	1.27348393382011	1.29814058943916	1.26656089410996	1.25404905962258	1.25320483627784	1.26944740424072	1.25317760300274	1.25059070071142	1.24750993010455	1.27474496825507	1.25246838793644	1.20261381480895	1.20505062203511	1.24193065703323
2	sleep	70	1.22033126688607	1.20384137541816	1.20073959906167	1.21839682300697	1.2320089662406	1.21620445992707	1.20793655132437	1.20431239001576	1.20375319959751	1.19802267279667	1.21531323831423	1.2306841695017	1.20301626262544	1.2046267292578	1.21375780211119	1.21572755320976	1.17176642213603	1.20934980516514	1.17693334747834
2	sleep	71	1.1733082819037	1.17336572608438	1.17515198188838	1.15234664132099	1.16591787491455	1.15625491851361	1.13855018493871	1.12938739754897	1.10294246531765	1.10116686698528	1.15527609868549	1.17167748529987	1.15083815558009	1.1540225282088	1.12867878928497	1.12808450545164	1.11949416340974	1.10692149151623	1.12001725757964
2	sleep	73	1.11971374280367	1.12900039455141	1.11516985906545	1.11712668530256	1.12222856930643	1.11803167986171	1.13839153250269	1.11803573314149	1.10689115832625	1.1058460390458	1.11328031778976	1.12818276458391	1.11095237962384	1.10853722434676	1.10280975287551	1.10739017945526	1.09763895342751	1.09472486435468	1.11364401409599
2	sleep	65	NA	NA	NA	NA	NA	NA	NA	NA	NA	NA	NA	NA	NA	NA	NA	NA	NA	NA	NA
3	sleep	75	1.30384922936655	1.31037836948438	1.27942358367453	1.31034146992282	1.30735453390646	1.31819740254827	1.32201175489038	1.30925828942014	1.34966311667696	1.243365659512	1.34135883985456	1.38961965557524	1.30923207864128	1.32560276919897	1.34825300134564	1.28948131802807	1.2377498723631	1.24967188779392	1.28884380051692
3	sleep	76	1.14175244550628	1.26712632571614	1.13888373055594	1.1489199580569	1.13748129294961	1.13948503654437	1.13445638756396	1.13343157381256	1.12098720303287	1.11765099065574	1.1731950561687	1.15937540415752	1.1430298431606	1.12719672843096	1.13196406828992	1.1061090363376	1.12784934425579	1.12945452388024	1.13019677994943
3	sleep	80	1.29075153996881	1.26452123259783	1.25458027548156	1.19271608935077	1.15392770612249	1.16924819026609	1.17082578215997	1.17144868279183	1.16208743170172	1.15066614856431	1.24235862824631	1.19060328066933	1.16761594201379	1.15763392776252	1.16916285731774	1.1726465457072	1.13657087955648	1.14979580481958	1.16418517006303
3	sleep	81	1.17923299456289	1.20673809187759	1.15300470211381	1.15529503214245	1.17167804808931	1.17543659057152	1.14259641985768	1.14978498753676	1.12787575794754	1.12141089995335	1.20377340917718	1.20705236978528	1.18773644258383	1.17147138688281	1.1409092826651	1.15465965485475	1.12725100216832	1.13457857431653	1.14846956725277
3	sleep	83	1.26664298649824	1.17053622478389	1.15333088343758	1.17481011170667	1.1561270063982	1.16117142980565	1.13276741559915	1.14210490571936	1.11123504082166	1.11222807279769	1.19262337544181	1.18278822088018	1.15270432958907	1.14474767598557	1.12640864868739	1.13174450462705	1.1237951436965	1.13414358777674	1.11530397925574
3	sleep	74	NA	NA	NA	NA	NA	NA	NA	NA	NA	NA	NA	NA	NA	NA	NA	NA	NA	NA	NA
3	sleep	77	NA	NA	NA	NA	NA	NA	NA	NA	NA	NA	NA	NA	NA	NA	NA	NA	NA	NA	NA
3	sleep	78	NA	NA	NA	NA	NA	NA	NA	NA	NA	NA	NA	NA	NA	NA	NA	NA	NA	NA	NA
3	sleep	79	NA	NA	NA	NA	NA	NA	NA	NA	NA	NA	NA	NA	NA	NA	NA	NA	NA	NA	NA
4	sleep	84	1.1797318041981	1.19645509843577	1.16973942615189	1.17239685905506	1.21176457933182	1.21042225026597	1.19724276570232	1.21801642937944	1.23048788895401	1.19105450786306	1.21111482444455	1.19839548016728	1.17160203659052	1.21253797342959	1.20270564762551	1.21194225611733	1.14694040257973	1.16899123333031	1.17726528606456
4	sleep	85	1.18943504399064	1.19278062464664	1.18535914850889	1.17359819096099	1.18015187899469	1.19695381306316	1.18405932785315	1.19197419342356	1.15821068607587	1.15206997572702	1.19507895153598	1.20548964500664	1.19562981515219	1.18862791618544	1.17938484389414	1.16581701276973	1.13400066416364	1.16274995587705	1.18103138451072
4	sleep	86	1.12241272531292	1.20530894192935	1.11778238633897	1.12238800925729	1.135021285165	1.14301032451014	1.11746461312983	1.12531841319394	1.10001081550885	1.11223539759991	1.12327528955754	1.12937444208782	1.10859674113977	1.11234711657748	1.11822678428629	1.10707840798067	1.09900066724448	1.11062057654534	1.10002752912434
4	sleep	89	1.11565116862295	1.10173864860498	1.12017791031494	1.10531875540355	1.11277930004538	1.10901286874449	1.10947947622723	1.12632391180468	1.09903990003115	1.08866555032715	1.12494301645556	1.11971207102385	1.10590769236807	1.11031098907348	1.099236998015	1.09221541378244	1.08597732760421	1.08754209377397	1.10050841181577
4	sleep	90	1.17505224965115	1.31340693065384	1.20362546283303	1.18742276455875	1.17568051159209	1.18130588169687	1.18537958370172	1.20260183293992	1.18358423813717	1.17713073338826	1.25814494613933	1.17070090260675	1.22086119482467	1.20694256623978	1.1768308514934	1.19559159694801	1.14879333896322	1.15176448673909	1.16281543610602
4	sleep	91	1.22317778337459	1.17595486316742	1.10916255693784	1.11443412385416	1.13592865226711	1.11628790319201	1.12704377769619	1.10979813605646	1.10807703512479	1.09884482598653	1.13746730079556	1.11205213638941	1.0978927106037	1.12034175250179	1.11939997849993	1.11506302936399	1.1155366853343	1.10038660737165	1.09674913946302
4	sleep	92	1.29604322686514	1.34376034503159	1.26839101714765	1.24127563669253	1.14471184279564	1.23225284074526	1.18940958086173	1.19953160882545	1.26069485931999	1.24649656324838	1.24546273015905	1.33819389874304	1.24822782225866	1.22726388681249	1.27232006059679	1.19929592974158	1.13349464572224	1.13314953996319	1.16463687203593
4	sleep	93	1.20122026431949	1.22445209407337	1.17727732024171	1.18707532190594	1.19559111828884	1.19219012130034	1.15341910950939	1.20396075280618	1.14243068377135	1.15312957971889	1.17817045026627	1.22374099764119	1.1667329847892	1.18038089968386	1.16473578879709	1.15991454290319	1.15656954308617	1.15555521094376	1.16345840894458
4	sleep	87	NA	NA	NA	NA	NA	NA	NA	NA	NA	NA	NA	NA	NA	NA	NA	NA	NA	NA	NA
5	sleep	95	1.14852509600618	1.16588968430089	1.14299921055377	1.14015989114179	1.12576607656432	1.12873381287866	1.10819021562471	1.12980646339046	1.11094810854603	1.11179814388861	1.14754637812312	1.13797429124492	1.13229331781377	1.12607872845854	1.1182621842224	1.12632097580057	1.09863139483013	1.10925563136073	1.11126131726721
5	sleep	96	1.13262490592745	1.12734033489677	1.11640945505019	1.11465816119595	1.13204869989807	1.14865731841293	1.11959968825021	1.12939670027503	1.11111050644395	1.10779991805446	1.12090470541721	1.1233652104615	1.12350770782554	1.11460577817443	1.11809120941141	1.10148149490086	1.10142642846282	1.11290325039331	1.10309622773527
5	sleep	100	1.21137767980842	1.17194197889094	1.17759316995845	1.18133254019684	1.17880720957078	1.17755877691523	1.16414640535635	1.16376305092424	1.15530975351764	1.15755935798358	1.15759377413393	1.16592560941305	1.15597311495353	1.16900744086368	1.14978447840055	1.1535569228103	1.13058316904935	1.1363021951551	1.17678368470344
5	sleep	101	1.14081591628862	1.13901051360401	1.12786632199328	1.12634045529641	1.14497900813061	1.14689535259857	1.12164416706477	1.13434699126103	1.113090234632	1.10940525940011	1.12471875705649	1.12742590140787	1.12465620013336	1.11813675541644	1.12122983565264	1.11791065369167	1.11867406288812	1.1127562766551	1.11000313484889
5	sleep	102	1.10106502744039	1.08356229268529	1.09070623627098	1.09926545098782	1.09574431515598	1.10873880659592	1.10018827557908	1.09697171205224	1.09113999568367	1.07879774954342	1.0849736488662	1.0842054370279	1.07873551044082	1.08430362308281	1.08810909407346	1.09137472940363	1.07990280581238	1.10041210067261	1.09023481852482
5	sleep	94	NA	NA	NA	NA	NA	NA	NA	NA	NA	NA	NA	NA	NA	NA	NA	NA	NA	NA	NA
5	sleep	97	NA	NA	NA	NA	NA	NA	NA	NA	NA	NA	NA	NA	NA	NA	NA	NA	NA	NA	NA
5	sleep	98	NA	NA	NA	NA	NA	NA	NA	NA	NA	NA	NA	NA	NA	NA	NA	NA	NA	NA	NA
6	sleep	105	1.20535596757343	1.21381424292714	1.19807385307699	1.21663878735689	1.1955384369656	1.21536423284798	1.23812342241766	1.2190885741448	1.20002978585258	1.1854000687279	1.21028499674155	1.21047508831841	1.21331583074746	1.20008343357889	1.19566793307579	1.19182731902901	1.17495311289255	1.18874267460041	1.19723234826934
6	sleep	106	1.2800827393646	1.27382631916544	1.2505160111155	1.25013362136047	1.23360545062152	1.25156227439275	1.23189736714693	1.2753351961824	1.28011965469985	1.29875246046465	1.25109716379227	1.25744018566687	1.24702066370855	1.23747734167016	1.25537623334684	1.2749959428595	1.22955169485485	1.20873623556976	1.27830849915797
6	sleep	107	1.16271236727262	1.15019470178138	1.12631808524869	1.16687476635311	1.13247709135673	1.15244754277792	1.13824189908698	1.15083250973345	1.11378650780309	1.14117220860795	1.13813742420887	1.12935207491978	1.15006874938308	1.13750221437095	1.16213121195326	1.14207087400921	1.12393610991019	1.11875999087452	1.12731485026401
6	sleep	109	1.21551680028338	1.21065065385033	1.23002830458497	1.21895797311071	1.23665476999406	1.23277579099861	1.22242270913842	1.24450162500627	1.20327544308468	1.19660526259611	1.22180504975135	1.21842974791755	1.23418628924944	1.21955874341013	1.23749537491035	1.2299958154358	1.17598775533549	1.18890664388783	1.19991465544486
6	sleep	111	1.35711050597762	1.33672392523514	1.35149728596456	1.30672059031353	1.27531067106921	1.29025195891126	1.2815797982775	1.31566798763779	1.25848276660111	1.2279518725184	1.28979480267277	1.28805160374845	1.28037772484975	1.32659221061946	1.27920953918349	1.32118421761616	1.26335417105622	1.25040216908599	1.27136054123872
6	sleep	104	NA	NA	NA	NA	NA	NA	NA	NA	NA	NA	NA	NA	NA	NA	NA	NA	NA	NA	NA
6	sleep	108	NA	NA	NA	NA	NA	NA	NA	NA	NA	NA	NA	NA	NA	NA	NA	NA	NA	NA	NA
7	sleep	118	1.11376130687089	1.11243029752347	1.10896811116136	1.1234262985613	1.13123040521938	1.14106583037852	1.14300934062821	1.12972554458306	1.11755283924649	1.11842980614149	1.13251788821728	1.13412617817348	1.13597082958494	1.13701764003944	1.11836557849706	1.12142806814307	1.11083231529722	1.12800370814755	1.11169133626509
7	sleep	119	1.16306530125506	1.16158336538335	1.17615199827847	1.15868066803116	1.17773329200234	1.17724681850826	1.17486552802766	1.21291613258911	1.17067666650189	1.16937211482109	1.17512843249368	1.17495914925832	1.171439543584	1.15754624804361	1.16104635469211	1.1571415101015	1.13653977407142	1.13069445754774	1.15093586016833
7	sleep	114	NA	NA	NA	NA	NA	NA	NA	NA	NA	NA	NA	NA	NA	NA	NA	NA	NA	NA	NA
8	sleep	128	1.14980906609842	1.14670386014183	1.12680441416703	1.13864452886549	1.12953518756636	1.17255134820098	1.13419819800835	1.14412258234616	1.12215128433902	1.12684046610787	1.15176987688765	1.12703246250852	1.13368556483797	1.12464672755039	1.15915486169483	1.13705397775145	1.11827588431497	1.12620585993409	1.12532459663358
8	sleep	129	1.18432457275212	1.18473914795078	1.21206594322619	1.17222839811553	1.19928973214455	1.18250919609267	1.19256480857666	1.19139988680157	1.14134127996178	1.13234132452803	1.32417105817931	1.2174055840709	1.17093465732291	1.17188761280346	1.16887153937154	1.23565672474606	1.1795289698976	1.15512511351536	1.14949159685943
8	sleep	131	1.24073239019754	1.20142794678823	1.25273092944785	1.18335789869537	1.27123032927363	1.24835914930819	1.25423242479118	1.21357275540774	1.14134437995061	1.14356325512218	1.45257294454054	1.30905468467615	1.45797441177175	1.39771889010922	1.18497072380343	1.27625393102229	1.18966116039277	1.21203147801704	1.22090161167158
8	sleep	132	1.12300999732244	1.13155292709474	1.13080039435254	1.12227650707193	1.11200096298794	1.11399829286836	1.10076451021051	1.10810182010773	1.09384930292106	1.100753924643	1.14000500164475	1.1079495405585	1.10727592648341	1.09930665965896	1.10507561038862	1.09828838353249	1.08717116217425	1.10609770351239	1.09520037242978
8	sleep	124	NA	NA	NA	NA	NA	NA	NA	NA	NA	NA	NA	NA	NA	NA	NA	NA	NA	NA	NA
8	sleep	125	NA	NA	NA	NA	NA	NA	NA	NA	NA	NA	NA	NA	NA	NA	NA	NA	NA	NA	NA
8	sleep	126	NA	NA	NA	NA	NA	NA	NA	NA	NA	NA	NA	NA	NA	NA	NA	NA	NA	NA	NA
9	sleep	138	1.15250897070507	1.16042744345358	1.17099885950154	1.1566668889873	1.17495367942646	1.1674556366442	1.16136821755159	1.18281943129161	1.15086321875334	1.150336537581	1.16478605194367	1.15739814364635	1.14950149223578	1.15074430851996	1.13382847557213	1.14112107438384	1.12247154248016	1.14388748823108	1.14565938977526
9	sleep	139	1.18137027534169	1.18637193699224	1.17105381105572	1.16496139369948	1.19251596547434	1.19851897459262	1.17581501981905	1.20303777287849	1.17598689818575	1.15667547946256	1.20154998523768	1.20247583226949	1.19006814190215	1.2022515002552	1.1798001443382	1.17907583154229	1.14430131410016	1.18353952624563	1.16433430253398
9	sleep	134	NA	NA	NA	NA	NA	NA	NA	NA	NA	NA	NA	NA	NA	NA	NA	NA	NA	NA	NA
9	sleep	135	NA	NA	NA	NA	NA	NA	NA	NA	NA	NA	NA	NA	NA	NA	NA	NA	NA	NA	NA
9	sleep	136	NA	NA	NA	NA	NA	NA	NA	NA	NA	NA	NA	NA	NA	NA	NA	NA	NA	NA	NA
10	sleep	144	NA	NA	NA	NA	NA	NA	NA	NA	NA	NA	NA	NA	NA	NA	NA	NA	NA	NA	NA
10	sleep	145	NA	NA	NA	NA	NA	NA	NA	NA	NA	NA	NA	NA	NA	NA	NA	NA	NA	NA	NA
11	sleep	155	1.20491559080571	1.20083104234336	1.24897454038071	1.24013021482343	1.26298083544921	1.27809239706763	1.25179549420317	1.24247055874854	1.21114751836475	1.20929745292735	1.24999397456451	1.25049983019013	1.24503202212837	1.20857272318537	1.21581118309463	1.22035064980214	1.20136870944533	1.22744714030495	1.211058751772
11	sleep	162	1.08093200510784	1.08569540395763	1.09866990671314	1.08952681820786	1.08951946032774	1.08750224284886	1.08838402273345	1.07893345298654	1.08127239566464	1.07714904509051	1.09354853452174	1.08085501036931	1.07815323260231	1.08016483598454	1.08374483885097	1.08472964829595	1.0824662836724	1.09498739704582	1.07259056486098
11	sleep	154	NA	NA	NA	NA	NA	NA	NA	NA	NA	NA	NA	NA	NA	NA	NA	NA	NA	NA	NA
12	sleep	171	1.17588465561128	1.15019938175887	1.14610097320909	1.14278105302283	1.20945583525748	1.19067534913415	1.16278170875285	1.18516492057792	1.15971616605571	1.17216093079525	1.147576309357	1.16769214676805	1.16153298304165	1.19990989270356	1.14426870585363	1.15458526837734	1.12445473045658	1.14498820764154	1.1471230989638
12	sleep	173	1.1379109638786	1.15029921200057	1.12889706238368	1.14965636056351	1.18929210168823	1.20240014423359	1.14495015317502	1.14194469416658	1.14728623829822	1.15755814885506	1.19926339101958	1.14971425611528	1.20801325364794	1.15582844194246	1.16336260866277	1.16889296935154	1.10138168468102	1.16852330166763	1.13511035880552
12	sleep	164	NA	NA	NA	NA	NA	NA	NA	NA	NA	NA	NA	NA	NA	NA	NA	NA	NA	NA	NA
12	sleep	165	NA	NA	NA	NA	NA	NA	NA	NA	NA	NA	NA	NA	NA	NA	NA	NA	NA	NA	NA
12	sleep	166	NA	NA	NA	NA	NA	NA	NA	NA	NA	NA	NA	NA	NA	NA	NA	NA	NA	NA	NA
12	sleep	167	NA	NA	NA	NA	NA	NA	NA	NA	NA	NA	NA	NA	NA	NA	NA	NA	NA	NA	NA
13	sleep	174	NA	NA	NA	NA	NA	NA	NA	NA	NA	NA	NA	NA	NA	NA	NA	NA	NA	NA	NA
13	sleep	175	NA	NA	NA	NA	NA	NA	NA	NA	NA	NA	NA	NA	NA	NA	NA	NA	NA	NA	NA
13	sleep	176	NA	NA	NA	NA	NA	NA	NA	NA	NA	NA	NA	NA	NA	NA	NA	NA	NA	NA	NA
13	sleep	177	NA	NA	NA	NA	NA	NA	NA	NA	NA	NA	NA	NA	NA	NA	NA	NA	NA	NA	NA
13	sleep	178	NA	NA	NA	NA	NA	NA	NA	NA	NA	NA	NA	NA	NA	NA	NA	NA	NA	NA	NA
14	sleep	187	1.15228750337224	1.14769403615116	1.15352926638397	1.15290300476183	1.1737706527839	1.14557552319093	1.16699381740999	1.16675024840613	1.14072817002986	1.14908292446746	1.15577507346518	1.15756697015222	1.1450114695103	1.12882965909409	1.15122856560998	1.14210676123117	1.15526575716258	1.18763186934697	1.15726642095505
14	sleep	184	NA	NA	NA	NA	NA	NA	NA	NA	NA	NA	NA	NA	NA	NA	NA	NA	NA	NA	NA
14	sleep	185	NA	NA	NA	NA	NA	NA	NA	NA	NA	NA	NA	NA	NA	NA	NA	NA	NA	NA	NA
14	sleep	186	NA	NA	NA	NA	NA	NA	NA	NA	NA	NA	NA	NA	NA	NA	NA	NA	NA	NA	NA
14	sleep	188	NA	NA	NA	NA	NA	NA	NA	NA	NA	NA	NA	NA	NA	NA	NA	NA	NA	NA	NA
14	sleep	189	NA	NA	NA	NA	NA	NA	NA	NA	NA	NA	NA	NA	NA	NA	NA	NA	NA	NA	NA
14	sleep	190	NA	NA	NA	NA	NA	NA	NA	NA	NA	NA	NA	NA	NA	NA	NA	NA	NA	NA	NA
14	sleep	191	NA	NA	NA	NA	NA	NA	NA	NA	NA	NA	NA	NA	NA	NA	NA	NA	NA	NA	NA
15	sleep	197	1.10601670501948	1.09963073381156	1.10508692015554	1.10238946903552	1.14362227235991	1.14053056858608	1.13535525179966	1.13244693497775	1.1128564324995	1.10717350013708	1.0983250715106	1.12261602373788	1.08880749776271	1.09232280955358	1.10024000218975	1.09699983918167	1.09588440898287	1.11095247111386	1.0990248917408
15	sleep	199	1.33225072614666	1.34667996204319	1.30812129481501	1.30753791915786	1.32985579810015	1.25071021402791	1.29177631175004	1.27726026127837	1.2663789557039	1.31034299120408	1.32368304032884	1.29726524011079	1.30410879019887	1.33097344030698	1.26473429655792	1.26632708987943	1.32538906147098	1.28000368054383	1.24774020746652
15	sleep	194	NA	NA	NA	NA	NA	NA	NA	NA	NA	NA	NA	NA	NA	NA	NA	NA	NA	NA	NA
16	sleep	204	NA	NA	NA	NA	NA	NA	NA	NA	NA	NA	NA	NA	NA	NA	NA	NA	NA	NA	NA
16	sleep	205	NA	NA	NA	NA	NA	NA	NA	NA	NA	NA	NA	NA	NA	NA	NA	NA	NA	NA	NA
16	sleep	206	NA	NA	NA	NA	NA	NA	NA	NA	NA	NA	NA	NA	NA	NA	NA	NA	NA	NA	NA
16	sleep	207	NA	NA	NA	NA	NA	NA	NA	NA	NA	NA	NA	NA	NA	NA	NA	NA	NA	NA	NA
16	sleep	208	NA	NA	NA	NA	NA	NA	NA	NA	NA	NA	NA	NA	NA	NA	NA	NA	NA	NA	NA
17	sleep	214	NA	NA	NA	NA	NA	NA	NA	NA	NA	NA	NA	NA	NA	NA	NA	NA	NA	NA	NA
2	sleep	68	NA	NA	NA	NA	NA	NA	NA	NA	NA	NA	NA	NA	NA	NA	NA	NA	NA	NA	NA
2	sleep	72	NA	NA	NA	NA	NA	NA	NA	NA	NA	NA	NA	NA	NA	NA	NA	NA	NA	NA	NA
3	sleep	82	NA	NA	NA	NA	NA	NA	NA	NA	NA	NA	NA	NA	NA	NA	NA	NA	NA	NA	NA
4	sleep	88	NA	NA	NA	NA	NA	NA	NA	NA	NA	NA	NA	NA	NA	NA	NA	NA	NA	NA	NA
5	sleep	99	NA	NA	NA	NA	NA	NA	NA	NA	NA	NA	NA	NA	NA	NA	NA	NA	NA	NA	NA
5	sleep	103	NA	NA	NA	NA	NA	NA	NA	NA	NA	NA	NA	NA	NA	NA	NA	NA	NA	NA	NA
6	sleep	110	NA	NA	NA	NA	NA	NA	NA	NA	NA	NA	NA	NA	NA	NA	NA	NA	NA	NA	NA
6	sleep	112	NA	NA	NA	NA	NA	NA	NA	NA	NA	NA	NA	NA	NA	NA	NA	NA	NA	NA	NA
6	sleep	113	NA	NA	NA	NA	NA	NA	NA	NA	NA	NA	NA	NA	NA	NA	NA	NA	NA	NA	NA
7	sleep	115	NA	NA	NA	NA	NA	NA	NA	NA	NA	NA	NA	NA	NA	NA	NA	NA	NA	NA	NA
7	sleep	116	NA	NA	NA	NA	NA	NA	NA	NA	NA	NA	NA	NA	NA	NA	NA	NA	NA	NA	NA
7	sleep	117	NA	NA	NA	NA	NA	NA	NA	NA	NA	NA	NA	NA	NA	NA	NA	NA	NA	NA	NA
7	sleep	120	NA	NA	NA	NA	NA	NA	NA	NA	NA	NA	NA	NA	NA	NA	NA	NA	NA	NA	NA
7	sleep	121	NA	NA	NA	NA	NA	NA	NA	NA	NA	NA	NA	NA	NA	NA	NA	NA	NA	NA	NA
7	sleep	122	NA	NA	NA	NA	NA	NA	NA	NA	NA	NA	NA	NA	NA	NA	NA	NA	NA	NA	NA
7	sleep	123	NA	NA	NA	NA	NA	NA	NA	NA	NA	NA	NA	NA	NA	NA	NA	NA	NA	NA	NA
8	sleep	127	NA	NA	NA	NA	NA	NA	NA	NA	NA	NA	NA	NA	NA	NA	NA	NA	NA	NA	NA
8	sleep	130	NA	NA	NA	NA	NA	NA	NA	NA	NA	NA	NA	NA	NA	NA	NA	NA	NA	NA	NA
8	sleep	133	NA	NA	NA	NA	NA	NA	NA	NA	NA	NA	NA	NA	NA	NA	NA	NA	NA	NA	NA
9	sleep	137	NA	NA	NA	NA	NA	NA	NA	NA	NA	NA	NA	NA	NA	NA	NA	NA	NA	NA	NA
9	sleep	140	NA	NA	NA	NA	NA	NA	NA	NA	NA	NA	NA	NA	NA	NA	NA	NA	NA	NA	NA
9	sleep	141	NA	NA	NA	NA	NA	NA	NA	NA	NA	NA	NA	NA	NA	NA	NA	NA	NA	NA	NA
9	sleep	142	NA	NA	NA	NA	NA	NA	NA	NA	NA	NA	NA	NA	NA	NA	NA	NA	NA	NA	NA
9	sleep	143	NA	NA	NA	NA	NA	NA	NA	NA	NA	NA	NA	NA	NA	NA	NA	NA	NA	NA	NA
10	sleep	146	NA	NA	NA	NA	NA	NA	NA	NA	NA	NA	NA	NA	NA	NA	NA	NA	NA	NA	NA
10	sleep	147	NA	NA	NA	NA	NA	NA	NA	NA	NA	NA	NA	NA	NA	NA	NA	NA	NA	NA	NA
10	sleep	148	NA	NA	NA	NA	NA	NA	NA	NA	NA	NA	NA	NA	NA	NA	NA	NA	NA	NA	NA
10	sleep	149	NA	NA	NA	NA	NA	NA	NA	NA	NA	NA	NA	NA	NA	NA	NA	NA	NA	NA	NA
10	sleep	150	NA	NA	NA	NA	NA	NA	NA	NA	NA	NA	NA	NA	NA	NA	NA	NA	NA	NA	NA
10	sleep	151	NA	NA	NA	NA	NA	NA	NA	NA	NA	NA	NA	NA	NA	NA	NA	NA	NA	NA	NA
10	sleep	152	NA	NA	NA	NA	NA	NA	NA	NA	NA	NA	NA	NA	NA	NA	NA	NA	NA	NA	NA
10	sleep	153	NA	NA	NA	NA	NA	NA	NA	NA	NA	NA	NA	NA	NA	NA	NA	NA	NA	NA	NA
11	sleep	156	NA	NA	NA	NA	NA	NA	NA	NA	NA	NA	NA	NA	NA	NA	NA	NA	NA	NA	NA
11	sleep	157	NA	NA	NA	NA	NA	NA	NA	NA	NA	NA	NA	NA	NA	NA	NA	NA	NA	NA	NA
11	sleep	158	NA	NA	NA	NA	NA	NA	NA	NA	NA	NA	NA	NA	NA	NA	NA	NA	NA	NA	NA
11	sleep	159	NA	NA	NA	NA	NA	NA	NA	NA	NA	NA	NA	NA	NA	NA	NA	NA	NA	NA	NA
11	sleep	160	NA	NA	NA	NA	NA	NA	NA	NA	NA	NA	NA	NA	NA	NA	NA	NA	NA	NA	NA
11	sleep	161	NA	NA	NA	NA	NA	NA	NA	NA	NA	NA	NA	NA	NA	NA	NA	NA	NA	NA	NA
11	sleep	163	NA	NA	NA	NA	NA	NA	NA	NA	NA	NA	NA	NA	NA	NA	NA	NA	NA	NA	NA
12	sleep	168	NA	NA	NA	NA	NA	NA	NA	NA	NA	NA	NA	NA	NA	NA	NA	NA	NA	NA	NA
12	sleep	169	NA	NA	NA	NA	NA	NA	NA	NA	NA	NA	NA	NA	NA	NA	NA	NA	NA	NA	NA
12	sleep	170	NA	NA	NA	NA	NA	NA	NA	NA	NA	NA	NA	NA	NA	NA	NA	NA	NA	NA	NA
12	sleep	172	NA	NA	NA	NA	NA	NA	NA	NA	NA	NA	NA	NA	NA	NA	NA	NA	NA	NA	NA
13	sleep	179	NA	NA	NA	NA	NA	NA	NA	NA	NA	NA	NA	NA	NA	NA	NA	NA	NA	NA	NA
13	sleep	180	NA	NA	NA	NA	NA	NA	NA	NA	NA	NA	NA	NA	NA	NA	NA	NA	NA	NA	NA
13	sleep	181	NA	NA	NA	NA	NA	NA	NA	NA	NA	NA	NA	NA	NA	NA	NA	NA	NA	NA	NA
13	sleep	182	NA	NA	NA	NA	NA	NA	NA	NA	NA	NA	NA	NA	NA	NA	NA	NA	NA	NA	NA
13	sleep	183	NA	NA	NA	NA	NA	NA	NA	NA	NA	NA	NA	NA	NA	NA	NA	NA	NA	NA	NA
14	sleep	192	NA	NA	NA	NA	NA	NA	NA	NA	NA	NA	NA	NA	NA	NA	NA	NA	NA	NA	NA
14	sleep	193	NA	NA	NA	NA	NA	NA	NA	NA	NA	NA	NA	NA	NA	NA	NA	NA	NA	NA	NA
15	sleep	195	NA	NA	NA	NA	NA	NA	NA	NA	NA	NA	NA	NA	NA	NA	NA	NA	NA	NA	NA
15	sleep	196	NA	NA	NA	NA	NA	NA	NA	NA	NA	NA	NA	NA	NA	NA	NA	NA	NA	NA	NA
15	sleep	198	NA	NA	NA	NA	NA	NA	NA	NA	NA	NA	NA	NA	NA	NA	NA	NA	NA	NA	NA
15	sleep	200	NA	NA	NA	NA	NA	NA	NA	NA	NA	NA	NA	NA	NA	NA	NA	NA	NA	NA	NA
15	sleep	201	NA	NA	NA	NA	NA	NA	NA	NA	NA	NA	NA	NA	NA	NA	NA	NA	NA	NA	NA
15	sleep	202	NA	NA	NA	NA	NA	NA	NA	NA	NA	NA	NA	NA	NA	NA	NA	NA	NA	NA	NA
15	sleep	203	NA	NA	NA	NA	NA	NA	NA	NA	NA	NA	NA	NA	NA	NA	NA	NA	NA	NA	NA
16	sleep	209	NA	NA	NA	NA	NA	NA	NA	NA	NA	NA	NA	NA	NA	NA	NA	NA	NA	NA	NA
16	sleep	210	NA	NA	NA	NA	NA	NA	NA	NA	NA	NA	NA	NA	NA	NA	NA	NA	NA	NA	NA
16	sleep	211	NA	NA	NA	NA	NA	NA	NA	NA	NA	NA	NA	NA	NA	NA	NA	NA	NA	NA	NA
16	sleep	212	NA	NA	NA	NA	NA	NA	NA	NA	NA	NA	NA	NA	NA	NA	NA	NA	NA	NA	NA
16	sleep	213	NA	NA	NA	NA	NA	NA	NA	NA	NA	NA	NA	NA	NA	NA	NA	NA	NA	NA	NA
17	sleep	215	NA	NA	NA	NA	NA	NA	NA	NA	NA	NA	NA	NA	NA	NA	NA	NA	NA	NA	NA
17	sleep	216	NA	NA	NA	NA	NA	NA	NA	NA	NA	NA	NA	NA	NA	NA	NA	NA	NA	NA	NA
17	sleep	217	NA	NA	NA	NA	NA	NA	NA	NA	NA	NA	NA	NA	NA	NA	NA	NA	NA	NA	NA
17	sleep	218	NA	NA	NA	NA	NA	NA	NA	NA	NA	NA	NA	NA	NA	NA	NA	NA	NA	NA	NA
17	sleep	219	NA	NA	NA	NA	NA	NA	NA	NA	NA	NA	NA	NA	NA	NA	NA	NA	NA	NA	NA
17	sleep	220	NA	NA	NA	NA	NA	NA	NA	NA	NA	NA	NA	NA	NA	NA	NA	NA	NA	NA	NA
17	sleep	221	NA	NA	NA	NA	NA	NA	NA	NA	NA	NA	NA	NA	NA	NA	NA	NA	NA	NA	NA
17	sleep	222	NA	NA	NA	NA	NA	NA	NA	NA	NA	NA	NA	NA	NA	NA	NA	NA	NA	NA	NA
17	sleep	223	NA	NA	NA	NA	NA	NA	NA	NA	NA	NA	NA	NA	NA	NA	NA	NA	NA	NA	NA
